# Supplementary material for: Understanding covariate shift in model performance
Source: F1000Res. 2016 Oct 17;5:Chem Inf Sci-597. Originally published 2016 Apr 7. [Version 3] doi: 10.12688/f1000research.8317.3 (PMC5070592; doi:10.12688/f1000research.8317.3)
Supplement: The beta secretase IC 50 data derived from the ChEMBL database — Units are in nM. [file f1000research-5-10228-s0000.tgz]

Archive with 1 entries (1 files):
- 2a61b21a-8c41-490a-8b54-f2bf39807be7_baseIC50.txt
