# Supplementary material for: Understanding covariate shift in model performance
Source: F1000Res. 2016 Oct 17;5:Chem Inf Sci-597. Originally published 2016 Apr 7. [Version 3] doi: 10.12688/f1000research.8317.3 (PMC5070592; doi:10.12688/f1000research.8317.3)
Supplement: The beta secretase IC 50 data derived from the ChEMBL database — Units are in nM. [file f1000research-5-10228-s0000.tgz › 2a61b21a-8c41-490a-8b54-f2bf39807be7_baseIC50.txt]

CHEMBL2408786 0.031
CHEMBL2047041 0.15
CHEMBL2177305 0.15
CHEMBL2152903 0.16
CHEMBL2152903 0.2
CHEMBL2152914 0.28
CHEMBL573106 0.32
CHEMBL2177303 0.38
CHEMBL403268 0.4
CHEMBL2152910 0.5
CHEMBL2152911 0.5
CHEMBL2152917 0.56
CHEMBL2152921 0.59
CHEMBL78946 0.6
CHEMBL1821820 0.65
CHEMBL1821728 0.7
CHEMBL2031142 0.7
CHEMBL2031143 0.7
CHEMBL403195 0.7
CHEMBL2152915 0.72
CHEMBL2152918 0.72
CHEMBL2152921 0.72
CHEMBL2152920 0.76
CHEMBL2177304 0.76
CHEMBL1916003 0.89
CHEMBL2151243 0.99
CHEMBL2030996 1
CHEMBL2030996 1
CHEMBL2152910 1
CHEMBL2179131 1
CHEMBL231862 1
CHEMBL2347197 1
CHEMBL2347198 1
CHEMBL2347204 1
CHEMBL2347211 1
CHEMBL2403765 1
CHEMBL2403768 1
CHEMBL2403777 1
CHEMBL250295 1
CHEMBL403268 1
CHEMBL510659 1
CHEMBL555517 1
CHEMBL595016 1
CHEMBL595100 1
CHEMBL2408785 1.1
CHEMBL2408787 1.1
CHEMBL439521 1.2
CHEMBL439521 1.2
CHEMBL439521 1.2
CHEMBL439521 1.2
CHEMBL1916169 1.3
CHEMBL1915990 1.4
CHEMBL1916157 1.4
CHEMBL1916170 1.4
CHEMBL2151058 1.4
CHEMBL2152919 1.4
CHEMBL1916169 1.5
CHEMBL2152915 1.6
CHEMBL2152918 1.6
CHEMBL2204316 1.6
CHEMBL78946 1.6
CHEMBL78946 1.6
CHEMBL2030996 1.8
CHEMBL2177302 1.84
CHEMBL2181902 1.9
CHEMBL2181906 1.9
CHEMBL1914472 2
CHEMBL1915990 2
CHEMBL1916170 2
CHEMBL2030994 2
CHEMBL2031145 2
CHEMBL2031149 2
CHEMBL2048047 2
CHEMBL2048047 2
CHEMBL2048051 2
CHEMBL2048053 2
CHEMBL2048058 2
CHEMBL2048059 2
CHEMBL2151237 2
CHEMBL2152903 2
CHEMBL2152904 2
CHEMBL2152906 2
CHEMBL2152912 2
CHEMBL230245 2
CHEMBL231861 2
CHEMBL2331708 2
CHEMBL2347208 2
CHEMBL2407490 2
CHEMBL2425608 2
CHEMBL247416 2
CHEMBL253641 2
CHEMBL266566 2
CHEMBL266567 2
CHEMBL290001 2
CHEMBL397275 2
CHEMBL400438 2
CHEMBL400438 2
CHEMBL400530 2
CHEMBL446972 2
CHEMBL451950 2
CHEMBL511110 2
CHEMBL539436 2
CHEMBL539973 2
CHEMBL554349 2
CHEMBL554349 2
CHEMBL558488 2
CHEMBL595136 2
CHEMBL78946 2
CHEMBL78946 2
CHEMBL1916158 2.1
CHEMBL2151240 2.1
CHEMBL2177308 2.1
CHEMBL2151243 2.2
CHEMBL2152914 2.2
CHEMBL2152919 2.2
CHEMBL2047033 2.3
CHEMBL2152920 2.3
CHEMBL2151235 2.4
CHEMBL2151237 2.4
CHEMBL2151241 2.4
CHEMBL2152903 2.44
CHEMBL2177305 2.49
CHEMBL1077237 2.5
CHEMBL1821815 2.5
CHEMBL1916159 2.5
CHEMBL2407488 2.5
CHEMBL2407490 2.5
CHEMBL403268 2.5
CHEMBL2177303 2.59
CHEMBL1915991 2.6
CHEMBL1916157 2.6
CHEMBL1916158 2.6
CHEMBL1915991 2.7
CHEMBL1916166 2.7
CHEMBL2407492 2.7
CHEMBL2181907 2.9
CHEMBL2177917 2.92
CHEMBL2177915 2.97
CHEMBL1210359 3
CHEMBL1210360 3
CHEMBL1914472 3
CHEMBL1914607 3
CHEMBL1916167 3
CHEMBL2031148 3
CHEMBL2048050 3
CHEMBL2151151 3
CHEMBL2152913 3
CHEMBL231863 3
CHEMBL2403769 3
CHEMBL2443369 3
CHEMBL394270 3
CHEMBL401473 3
CHEMBL403727 3
CHEMBL403727 3
CHEMBL414145 3
CHEMBL454795 3
CHEMBL504438 3
CHEMBL509210 3
CHEMBL540729 3
CHEMBL564530 3
CHEMBL564530 3
CHEMBL78946 3
CHEMBL1076905 3.1
CHEMBL2151151 3.1
CHEMBL2047041 3.2
CHEMBL2181917 3.2
CHEMBL411711 3.3
CHEMBL411711 3.3
CHEMBL2177918 3.4
CHEMBL2181896 3.4
CHEMBL288713 3.4
CHEMBL1076901 3.6
CHEMBL2151148 3.6
CHEMBL2151152 3.6
CHEMBL2151244 3.6
CHEMBL1821814 3.7
CHEMBL2181905 3.7
CHEMBL2181908 3.7
CHEMBL183546 3.9
CHEMBL183546 3.9
CHEMBL183546 3.9
CHEMBL183546 3.9
CHEMBL183546 3.9
CHEMBL183546 3.9
CHEMBL2177301 3.98
CHEMBL1092146 4
CHEMBL1210434 4
CHEMBL1917907 4
CHEMBL2031141 4
CHEMBL2031150 4
CHEMBL2048054 4
CHEMBL211563 4
CHEMBL2151235 4
CHEMBL2151238 4
CHEMBL2152905 4
CHEMBL2152913 4
CHEMBL2177107 4
CHEMBL231865 4
CHEMBL2347212 4
CHEMBL2403770 4
CHEMBL2425612 4
CHEMBL2425617 4
CHEMBL253641 4
CHEMBL257645 4
CHEMBL264322 4
CHEMBL385374 4
CHEMBL391144 4
CHEMBL393733 4
CHEMBL409875 4
CHEMBL409947 4
CHEMBL412852 4
CHEMBL414776 4
CHEMBL427884 4
CHEMBL453413 4
CHEMBL538636 4
CHEMBL2181892 4.1
CHEMBL1915989 4.2
CHEMBL1916167 4.2
CHEMBL2151241 4.5
CHEMBL2151242 4.5
CHEMBL2047034 4.6
CHEMBL2151238 4.6
CHEMBL2152916 4.6
CHEMBL181826 4.7
CHEMBL1915996 4.7
CHEMBL2407339 4.7
CHEMBL2152916 4.8
CHEMBL381826 4.8
CHEMBL381826 4.8
CHEMBL381826 4.8
CHEMBL381826 4.8
CHEMBL1096683 5
CHEMBL1165545 5
CHEMBL1210361 5
CHEMBL1917902 5
CHEMBL1917913 5
CHEMBL2030997 5
CHEMBL2030997 5
CHEMBL2030997 5
CHEMBL2031148 5
CHEMBL2031151 5
CHEMBL2152906 5
CHEMBL2171307 5
CHEMBL2177107 5
CHEMBL2178165 5
CHEMBL2178165 5
CHEMBL2331708 5
CHEMBL253641 5
CHEMBL253641 5
CHEMBL253641 5
CHEMBL264321 5
CHEMBL266531 5
CHEMBL266565 5
CHEMBL270359 5
CHEMBL270359 5
CHEMBL373533 5
CHEMBL373533 5
CHEMBL373533 5
CHEMBL394271 5
CHEMBL397714 5
CHEMBL400530 5
CHEMBL401473 5
CHEMBL409752 5
CHEMBL409753 5
CHEMBL409766 5
CHEMBL445721 5
CHEMBL491071 5
CHEMBL504197 5
CHEMBL507651 5
CHEMBL541757 5
CHEMBL559355 5
CHEMBL560151 5
CHEMBL562555 5
CHEMBL2151152 5.1
CHEMBL2407491 5.1
CHEMBL1915978 5.2
CHEMBL2151058 5.2
CHEMBL2181893 5.2
CHEMBL2181830 5.4
CHEMBL2181887 5.5
CHEMBL2181891 5.5
CHEMBL2181911 5.5
CHEMBL2181908 5.6
CHEMBL255838 5.6
CHEMBL255838 5.6
CHEMBL255838 5.6
CHEMBL255838 5.6
CHEMBL1915994 5.7
CHEMBL2181895 5.7
CHEMBL2181910 5.7
CHEMBL2151151 5.8
CHEMBL1916159 5.9
CHEMBL2181916 5.9
CHEMBL2407487 5.9
CHEMBL2407489 5.9
CHEMBL1210363 6
CHEMBL2030995 6
CHEMBL2048044 6
CHEMBL2048045 6
CHEMBL2048060 6
CHEMBL2151151 6
CHEMBL2152905 6
CHEMBL2347198 6
CHEMBL2408751 6
CHEMBL2408757 6
CHEMBL253867 6
CHEMBL254485 6
CHEMBL390456 6
CHEMBL390456 6
CHEMBL404078 6
CHEMBL429477 6
CHEMBL510798 6
CHEMBL541739 6
CHEMBL554349 6
CHEMBL2177304 6.08
CHEMBL1914472 6.1
CHEMBL2181901 6.1
CHEMBL2407487 6.1
CHEMBL2181915 6.3
CHEMBL205217 6.4
CHEMBL208060 6.4
CHEMBL2177915 6.49
CHEMBL1916001 6.5
CHEMBL2151236 6.5
CHEMBL2181892 6.5
CHEMBL380381 6.5
CHEMBL380381 6.5
CHEMBL1076902 6.6
CHEMBL2030998 6.6
CHEMBL205333 6.6
CHEMBL2030998 6.9
CHEMBL2047039 6.9
CHEMBL2181894 6.9
CHEMBL1095431 7
CHEMBL1096683 7
CHEMBL1097342 7
CHEMBL2030998 7
CHEMBL2031000 7
CHEMBL2048063 7
CHEMBL209372 7
CHEMBL2152911 7
CHEMBL2425613 7
CHEMBL257278 7
CHEMBL399979 7
CHEMBL401473 7
CHEMBL558582 7
CHEMBL560092 7
CHEMBL560092 7
CHEMBL2181896 7.1
CHEMBL2151150 7.2
CHEMBL2181912 7.2
CHEMBL2181902 7.3
CHEMBL2181906 7.3
CHEMBL2047039 7.5
CHEMBL2151242 7.6
CHEMBL2047038 7.7
CHEMBL2152908 7.8
CHEMBL2407492 7.8
CHEMBL1094659 7.9
CHEMBL1957483 7.94
CHEMBL1097344 8
CHEMBL1210344 8
CHEMBL1824141 8
CHEMBL1917905 8
CHEMBL2031146 8
CHEMBL2031149 8
CHEMBL2047905 8
CHEMBL2152904 8
CHEMBL2177343 8
CHEMBL2178147 8
CHEMBL2178164 8
CHEMBL2178164 8
CHEMBL2181887 8
CHEMBL231864 8
CHEMBL2380821 8
CHEMBL2408750 8
CHEMBL2425611 8
CHEMBL257278 8
CHEMBL379513 8
CHEMBL427719 8
CHEMBL554146 8
CHEMBL556747 8
CHEMBL558273 8
CHEMBL560092 8
CHEMBL560092 8
CHEMBL2181910 8.1
CHEMBL183494 8.2
CHEMBL183494 8.2
CHEMBL183494 8.2
CHEMBL183494 8.2
CHEMBL183494 8.2
CHEMBL183494 8.2
CHEMBL183494 8.2
CHEMBL2181893 8.2
CHEMBL2177904 8.25
CHEMBL2177302 8.26
CHEMBL2151153 8.3
CHEMBL446972 8.45
CHEMBL2151244 8.5
CHEMBL2158253 8.5
CHEMBL1915985 8.6
CHEMBL2177914 8.64
CHEMBL2151148 8.8
CHEMBL566603 8.8
CHEMBL1916168 8.9
CHEMBL2152909 8.9
CHEMBL2031140 9
CHEMBL2031144 9
CHEMBL219601 9
CHEMBL2347206 9
CHEMBL2408753 9
CHEMBL2408756 9
CHEMBL247043 9
CHEMBL376277 9
CHEMBL445734 9
CHEMBL453211 9
CHEMBL453211 9
CHEMBL490463 9
CHEMBL491660 9
CHEMBL500275 9
CHEMBL550208 9
CHEMBL550271 9
CHEMBL553458 9
CHEMBL560612 9
CHEMBL561961 9
CHEMBL595267 9
CHEMBL2177920 9.09
CHEMBL2181914 9.1
CHEMBL2181916 9.2
CHEMBL2181885 9.3
CHEMBL2181889 9.3
CHEMBL1915985 9.5
CHEMBL2179130 9.5
CHEMBL2181903 9.5
CHEMBL2181890 9.6
CHEMBL2407491 9.7
CHEMBL2181888 9.8
CHEMBL2181894 9.8
CHEMBL2181914 9.8
CHEMBL2181911 9.9
CHEMBL1076906 10
CHEMBL1094660 10
CHEMBL1210347 10
CHEMBL1269921 10
CHEMBL1270029 10
CHEMBL1270435 10
CHEMBL1271037 10
CHEMBL1271141 10
CHEMBL1271244 10
CHEMBL1271453 10
CHEMBL1821825 10
CHEMBL1824145 10
CHEMBL1824344 10
CHEMBL1824361 10
CHEMBL191129 10
CHEMBL1915751 10
CHEMBL1916168 10
CHEMBL1917905 10
CHEMBL2030997 10
CHEMBL2031150 10
CHEMBL2047887 10
CHEMBL2178163 10
CHEMBL2181023 10
CHEMBL231669 10
CHEMBL2347188 10
CHEMBL2347209 10
CHEMBL2347209 10
CHEMBL2349506 10
CHEMBL2407342 10
CHEMBL2425599 10
CHEMBL2425600 10
CHEMBL2425612 10
CHEMBL377625 10
CHEMBL378225 10
CHEMBL399656 10
CHEMBL409949 10
CHEMBL429666 10
CHEMBL436104 10
CHEMBL491659 10
CHEMBL507541 10
CHEMBL507541 10
CHEMBL507571 10
CHEMBL539465 10
CHEMBL539654 10
CHEMBL539975 10
CHEMBL539976 10
CHEMBL541736 10
CHEMBL556453 10
CHEMBL567477 10
CHEMBL584695 10
CHEMBL584926 10
CHEMBL598290 10
CHEMBL605133 10
CHEMBL605133 10
CHEMBL78946 10
CHEMBL446972 10.19
CHEMBL1094663 10.2
CHEMBL1094664 10.6
CHEMBL2177910 10.7
CHEMBL1210345 11
CHEMBL1210349 11
CHEMBL1821819 11
CHEMBL1821827 11
CHEMBL1915751 11
CHEMBL1916003 11
CHEMBL1917902 11
CHEMBL1929417 11
CHEMBL2048040 11
CHEMBL2151181 11
CHEMBL2151239 11
CHEMBL2158252 11
CHEMBL2181904 11
CHEMBL2181907 11
CHEMBL2181909 11
CHEMBL2181915 11
CHEMBL2403776 11
CHEMBL2403778 11
CHEMBL396765 11
CHEMBL401474 11
CHEMBL409950 11
CHEMBL440957 11
CHEMBL508095 11
CHEMBL523193 11
CHEMBL539653 11
CHEMBL554281 11
CHEMBL555436 11
CHEMBL2177309 11.4
CHEMBL2177919 11.4
CHEMBL1817745 11.6
CHEMBL1270526 12
CHEMBL189901 12
CHEMBL1916165 12
CHEMBL1917916 12
CHEMBL2030997 12
CHEMBL2158252 12
CHEMBL2180030 12
CHEMBL2181890 12
CHEMBL2181905 12
CHEMBL219601 12
CHEMBL219601 12
CHEMBL2331714 12
CHEMBL2347208 12
CHEMBL2386719 12
CHEMBL2386720 12
CHEMBL2403766 12
CHEMBL2403766 12
CHEMBL242315 12
CHEMBL2425601 12
CHEMBL2425617 12
CHEMBL248228 12
CHEMBL248884 12
CHEMBL254485 12
CHEMBL264322 12
CHEMBL399656 12
CHEMBL402276 12
CHEMBL425828 12
CHEMBL464887 12
CHEMBL538647 12
CHEMBL539436 12
CHEMBL539973 12
CHEMBL555916 12
CHEMBL558542 12
CHEMBL609987 12
CHEMBL2177916 12.5
CHEMBL1957476 12.59
CHEMBL2177301 12.9
CHEMBL1097348 13
CHEMBL1210362 13
CHEMBL1270334 13
CHEMBL2030997 13
CHEMBL2048214 13
CHEMBL211899 13
CHEMBL2151141 13
CHEMBL2151153 13
CHEMBL2178152 13
CHEMBL232490 13
CHEMBL2347187 13
CHEMBL2347188 13
CHEMBL2347193 13
CHEMBL2347197 13
CHEMBL2347202 13
CHEMBL2347214 13
CHEMBL2425602 13
CHEMBL247595 13
CHEMBL251862 13
CHEMBL251862 13
CHEMBL251862 13
CHEMBL379781 13
CHEMBL450491 13
CHEMBL501242 13
CHEMBL501242 13
CHEMBL507330 13
CHEMBL521794 13
CHEMBL557267 13
CHEMBL558471 13
CHEMBL504438 13.15
CHEMBL1957481 13.49
CHEMBL1957475 13.8
CHEMBL1097353 14
CHEMBL1210364 14
CHEMBL1270835 14
CHEMBL2031147 14
CHEMBL2047033 14
CHEMBL2151154 14
CHEMBL2179140 14
CHEMBL2180031 14
CHEMBL2181880 14
CHEMBL2181895 14
CHEMBL2347203 14
CHEMBL2347212 14
CHEMBL2403776 14
CHEMBL2407489 14
CHEMBL2425608 14
CHEMBL254485 14
CHEMBL255194 14
CHEMBL255194 14
CHEMBL257587 14
CHEMBL264322 14
CHEMBL376277 14
CHEMBL395084 14
CHEMBL403427 14
CHEMBL444121 14
CHEMBL540685 14
CHEMBL550208 14
CHEMBL609988 14
CHEMBL1957475 14.13
CHEMBL1957482 14.79
CHEMBL1210329 15
CHEMBL1210357 15
CHEMBL1270630 15
CHEMBL1821830 15
CHEMBL1824353 15
CHEMBL1824360 15
CHEMBL1917912 15
CHEMBL2047034 15
CHEMBL2179138 15
CHEMBL2181897 15
CHEMBL2181901 15
CHEMBL221454 15
CHEMBL221597 15
CHEMBL2403765 15
CHEMBL2403772 15
CHEMBL2408752 15
CHEMBL266891 15
CHEMBL376072 15
CHEMBL378225 15
CHEMBL378225 15
CHEMBL378225 15
CHEMBL378225 15
CHEMBL378225 15
CHEMBL378225 15
CHEMBL378225 15
CHEMBL393140 15
CHEMBL409948 15
CHEMBL445281 15
CHEMBL445281 15
CHEMBL493984 15
CHEMBL560612 15
CHEMBL562554 15
CHEMBL2177920 15.5
CHEMBL1821817 16
CHEMBL1821826 16
CHEMBL1824341 16
CHEMBL1916005 16
CHEMBL2047037 16
CHEMBL2177342 16
CHEMBL2178718 16
CHEMBL2181913 16
CHEMBL2347192 16
CHEMBL2347211 16
CHEMBL2425598 16
CHEMBL367139 16
CHEMBL38830 16
CHEMBL402921 16
CHEMBL434943 16
CHEMBL445693 16
CHEMBL523193 16
CHEMBL523193 16
CHEMBL552743 16
CHEMBL523193 16.32
CHEMBL2177913 16.7
CHEMBL2181830 16.8
CHEMBL2181880 16.8
CHEMBL523193 16.85
CHEMBL1098733 17
CHEMBL1917906 17
CHEMBL211563 17
CHEMBL2177912 17
CHEMBL2181912 17
CHEMBL2347192 17
CHEMBL2347201 17
CHEMBL2347210 17
CHEMBL2407344 17
CHEMBL248699 17
CHEMBL403207 17
CHEMBL533064 17
CHEMBL541172 17
CHEMBL595066 17
CHEMBL600326 17
CHEMBL1210343 18
CHEMBL1821728 18
CHEMBL1923754 18
CHEMBL2047038 18
CHEMBL2151236 18
CHEMBL2151239 18
CHEMBL2158253 18
CHEMBL2178715 18
CHEMBL2181880 18
CHEMBL2181889 18
CHEMBL2181903 18
CHEMBL2181913 18
CHEMBL230355 18
CHEMBL2349468 18
CHEMBL2386724 18
CHEMBL2408786 18
CHEMBL2425618 18
CHEMBL253641 18
CHEMBL401475 18
CHEMBL401475 18
CHEMBL409752 18
CHEMBL501927 18
CHEMBL570298 18
CHEMBL2181885 18.2
CHEMBL2177113 18.4
CHEMBL1082548 19
CHEMBL1915992 19
CHEMBL2048213 19
CHEMBL2152912 19
CHEMBL2158257 19
CHEMBL2178145 19
CHEMBL2347187 19
CHEMBL2347202 19
CHEMBL2349467 19
CHEMBL2386726 19
CHEMBL2425606 19
CHEMBL377625 19
CHEMBL401473 19
CHEMBL427719 19
CHEMBL500555 19
CHEMBL538636 19
CHEMBL553699 19
CHEMBL570298 19
CHEMBL583034 19
CHEMBL595065 19
CHEMBL78946 19.11
CHEMBL504197 19.19
CHEMBL1957474 19.5
CHEMBL378225 19.9
CHEMBL1092146 20
CHEMBL1092787 20
CHEMBL1092788 20
CHEMBL1210346 20
CHEMBL1269920 20
CHEMBL1270240 20
CHEMBL1270335 20
CHEMBL1270432 20
CHEMBL1270527 20
CHEMBL1270628 20
CHEMBL1270629 20
CHEMBL1270631 20
CHEMBL1270934 20
CHEMBL1271245 20
CHEMBL1271246 20
CHEMBL1271346 20
CHEMBL1271452 20
CHEMBL143239 20
CHEMBL1651460 20
CHEMBL1821821 20
CHEMBL1824140 20
CHEMBL1824143 20
CHEMBL1824340 20
CHEMBL1824342 20
CHEMBL1824343 20
CHEMBL1824345 20
CHEMBL1915976 20
CHEMBL1915989 20
CHEMBL1917907 20
CHEMBL209372 20
CHEMBL210414 20
CHEMBL2152917 20
CHEMBL2178146 20
CHEMBL2178162 20
CHEMBL2178194 20
CHEMBL221597 20
CHEMBL221597 20
CHEMBL221597 20
CHEMBL247415 20
CHEMBL402348 20
CHEMBL455237 20
CHEMBL523193 20
CHEMBL523193 20
CHEMBL533064 20
CHEMBL538637 20
CHEMBL539466 20
CHEMBL540757 20
CHEMBL566011 20
CHEMBL566011 20
CHEMBL566011 20
CHEMBL567688 20
CHEMBL567688 20
CHEMBL568115 20
CHEMBL568115 20
CHEMBL576258 20
CHEMBL595066 20
CHEMBL90043 20
CHEMBL1817737 20.4
CHEMBL2181881 20.4
CHEMBL1957471 20.42
CHEMBL504438 20.89
CHEMBL1210358 21
CHEMBL1210359 21
CHEMBL1270432 21
CHEMBL1915993 21
CHEMBL2347215 21
CHEMBL2425605 21
CHEMBL2425613 21
CHEMBL253867 21
CHEMBL332948 21
CHEMBL401473 21
CHEMBL403195 21
CHEMBL500275 21.31
CHEMBL2177911 21.5
CHEMBL1097349 22
CHEMBL1270630 22
CHEMBL1270934 22
CHEMBL2178714 22
CHEMBL2179136 22
CHEMBL2181897 22
CHEMBL2347195 22
CHEMBL2349477 22
CHEMBL2349486 22
CHEMBL2408755 22
CHEMBL2408787 22
CHEMBL379513 22
CHEMBL398775 22
CHEMBL399362 22
CHEMBL442847 22
CHEMBL448015 22
CHEMBL448015 22
CHEMBL502121 22
CHEMBL556660 22
CHEMBL557554 22
CHEMBL2177909 22.1
CHEMBL1957469 22.39
CHEMBL2181829 22.8
CHEMBL2181829 22.9
CHEMBL448945 22.95
CHEMBL1210340 23
CHEMBL1915995 23
CHEMBL210414 23
CHEMBL2178712 23
CHEMBL225442 23
CHEMBL2347194 23
CHEMBL2347215 23
CHEMBL2349472 23
CHEMBL2349475 23
CHEMBL2403777 23
CHEMBL248699 23
CHEMBL501338 23
CHEMBL508753 23
CHEMBL535008 23
CHEMBL549458 23
CHEMBL553387 23
CHEMBL1957474 23.44
CHEMBL1270335 24
CHEMBL1934294 24
CHEMBL2048039 24
CHEMBL208809 24
CHEMBL2180030 24
CHEMBL2347364 24
CHEMBL2349473 24
CHEMBL2349612 24
CHEMBL248245 24
CHEMBL401008 24
CHEMBL443909 24
CHEMBL504917 24
CHEMBL504917 24
CHEMBL539467 24
CHEMBL569608 24
CHEMBL570745 24
CHEMBL1817738 24.2
CHEMBL1817776 24.8
CHEMBL1077236 25
CHEMBL1210358 25
CHEMBL1271246 25
CHEMBL162970 25
CHEMBL190346 25
CHEMBL191344 25
CHEMBL1916002 25
CHEMBL1923297 25
CHEMBL2048041 25
CHEMBL2048209 25
CHEMBL2347186 25
CHEMBL2347196 25
CHEMBL2403774 25
CHEMBL409752 25
CHEMBL558946 25
CHEMBL2177905 25.6
CHEMBL1210354 26
CHEMBL1923753 26
CHEMBL212925 26
CHEMBL2151240 26
CHEMBL2180031 26
CHEMBL2181880 26
CHEMBL2181898 26
CHEMBL2331712 26
CHEMBL2347193 26
CHEMBL2347210 26
CHEMBL2425610 26
CHEMBL2442231 26
CHEMBL256372 26
CHEMBL401475 26
CHEMBL409766 26
CHEMBL447220 26
CHEMBL554281 26
CHEMBL554792 26
CHEMBL560894 26
CHEMBL2181827 26.1
CHEMBL1817741 27
CHEMBL1821818 27
CHEMBL1915979 27
CHEMBL1915984 27
CHEMBL2031151 27
CHEMBL218451 27
CHEMBL2203629 27
CHEMBL2331708 27
CHEMBL2347195 27
CHEMBL2347205 27
CHEMBL253867 27
CHEMBL391145 27
CHEMBL401180 27
CHEMBL401180 27
CHEMBL476216 27
CHEMBL540729 27
CHEMBL553571 27
CHEMBL557343 27
CHEMBL559355 27
CHEMBL564010 27
CHEMBL583875 27
CHEMBL601681 27
CHEMBL500275 27.38
CHEMBL2181881 27.5
CHEMBL1270834 28
CHEMBL1923297 28
CHEMBL2047908 28
CHEMBL2171306 28
CHEMBL2347204 28
CHEMBL2349496 28
CHEMBL2349617 28
CHEMBL312277 28
CHEMBL448592 28
CHEMBL553938 28
CHEMBL1957477 28.84
CHEMBL504197 28.85
CHEMBL2181882 28.9
CHEMBL1210363 29
CHEMBL1817746 29
CHEMBL1916001 29
CHEMBL1934295 29
CHEMBL2029366 29
CHEMBL2178143 29
CHEMBL2181898 29
CHEMBL221454 29
CHEMBL2386721 29
CHEMBL378225 29
CHEMBL378225 29
CHEMBL378225 29
CHEMBL537300 29
CHEMBL553457 29
CHEMBL558273 29
CHEMBL2177908 29.3
CHEMBL2177907 29.9
CHEMBL270172 29.9
CHEMBL1090027 29.99
CHEMBL1092124 29.99
CHEMBL566012 29.99
CHEMBL597277 29.99
CHEMBL598259 29.99
CHEMBL1090027 30
CHEMBL1092124 30
CHEMBL1095429 30
CHEMBL1270338 30
CHEMBL1270433 30
CHEMBL1270436 30
CHEMBL1270529 30
CHEMBL1270727 30
CHEMBL1270834 30
CHEMBL1271036 30
CHEMBL1271344 30
CHEMBL1271450 30
CHEMBL1644461 30
CHEMBL1824138 30
CHEMBL1824139 30
CHEMBL1824144 30
CHEMBL1824336 30
CHEMBL1824338 30
CHEMBL1824357 30
CHEMBL2171305 30
CHEMBL2349469 30
CHEMBL2349478 30
CHEMBL2370886 30
CHEMBL253641 30
CHEMBL394595 30
CHEMBL401473 30
CHEMBL409766 30
CHEMBL412768 30
CHEMBL42908 30
CHEMBL454420 30
CHEMBL553571 30
CHEMBL558582 30
CHEMBL566012 30
CHEMBL567430 30
CHEMBL590730 30
CHEMBL598259 30
CHEMBL1957476 30.2
CHEMBL1957471 30.9
CHEMBL1821823 31
CHEMBL1916006 31
CHEMBL2030999 31
CHEMBL2178717 31
CHEMBL221597 31
CHEMBL2403769 31
CHEMBL2403772 31
CHEMBL2403773 31
CHEMBL2425598 31
CHEMBL248223 31
CHEMBL541738 31
CHEMBL551980 31
CHEMBL1957483 31.62
CHEMBL1817742 31.9
CHEMBL1210431 32
CHEMBL1270835 32
CHEMBL1915977 32
CHEMBL2048052 32
CHEMBL2180028 32
CHEMBL2347364 32
CHEMBL2380450 32
CHEMBL2403767 32
CHEMBL2425599 32
CHEMBL247596 32
CHEMBL256399 32
CHEMBL384496 32
CHEMBL558938 32
CHEMBL563114 32
CHEMBL2019055 33
CHEMBL2171304 33
CHEMBL2181888 33
CHEMBL2425610 33
CHEMBL252263 33
CHEMBL252458 33
CHEMBL570762 33
CHEMBL448945 33.09
CHEMBL2181884 33.2
CHEMBL1098734 34
CHEMBL1821812 34
CHEMBL1916163 34
CHEMBL2048210 34
CHEMBL230250 34
CHEMBL2349504 34
CHEMBL254069 34
CHEMBL393850 34
CHEMBL409753 34
CHEMBL448945 34
CHEMBL449938 34
CHEMBL552743 34
CHEMBL582045 34
CHEMBL1957480 34.67
CHEMBL1817733 34.8
CHEMBL1210363 35
CHEMBL1790644 35
CHEMBL1821826 35
CHEMBL1915999 35
CHEMBL1923752 35
CHEMBL201730 35
CHEMBL2386723 35
CHEMBL2177913 35.1
CHEMBL2181886 35.2
CHEMBL565996 35.97
CHEMBL1095430 36
CHEMBL1923160 36
CHEMBL1934296 36
CHEMBL2048037 36
CHEMBL2048062 36
CHEMBL2177343 36
CHEMBL2347201 36
CHEMBL2349491 36
CHEMBL2407345 36
CHEMBL401475 36
CHEMBL565996 36
CHEMBL2177914 36.2
CHEMBL1923160 37
CHEMBL2403767 37
CHEMBL316181 37
CHEMBL500876 37
CHEMBL556626 37
CHEMBL1957478 37.15
CHEMBL1097346 38
CHEMBL1915974 38
CHEMBL2425600 38
CHEMBL250918 38
CHEMBL440957 38
CHEMBL557352 38
CHEMBL569609 38
CHEMBL2152899 38.9
CHEMBL191122 39
CHEMBL2177317 39
CHEMBL227053 39
CHEMBL2349490 39
CHEMBL2403768 39
CHEMBL248056 39
CHEMBL387771 39
CHEMBL409753 39
CHEMBL1817734 39.6
CHEMBL1092475 39.99
CHEMBL1092786 39.99
CHEMBL566200 39.99
CHEMBL585289 39.99
CHEMBL1090542 40
CHEMBL1092475 40
CHEMBL1092786 40
CHEMBL1270337 40
CHEMBL1270832 40
CHEMBL1270935 40
CHEMBL1271142 40
CHEMBL1824135 40
CHEMBL1824339 40
CHEMBL1824355 40
CHEMBL1824358 40
CHEMBL1916156 40
CHEMBL1923297 40
CHEMBL2047906 40
CHEMBL2347189 40
CHEMBL2370116 40
CHEMBL2380445 40
CHEMBL253641 40
CHEMBL254272 40
CHEMBL264321 40
CHEMBL264321 40
CHEMBL363783 40
CHEMBL403429 40
CHEMBL445734 40
CHEMBL502289 40
CHEMBL504140 40
CHEMBL508663 40
CHEMBL562487 40
CHEMBL566200 40
CHEMBL566200 40
CHEMBL584926 40
CHEMBL585289 40
CHEMBL585506 40
CHEMBL590830 40
CHEMBL597277 40
CHEMBL1817777 40.6
CHEMBL1957470 40.74
CHEMBL1210360 41
CHEMBL1270936 41
CHEMBL162970 41
CHEMBL2031147 41
CHEMBL427719 41
CHEMBL78781 41
CHEMBL2177918 41.7
CHEMBL1790594 42
CHEMBL2151179 42
CHEMBL2347191 42
CHEMBL2408741 42
CHEMBL555517 42
CHEMBL589369 42
CHEMBL2177912 42.8
CHEMBL2048043 43
CHEMBL2048049 43
CHEMBL252656 43
CHEMBL541977 43
CHEMBL560711 43
CHEMBL2177906 43.1
CHEMBL1208999 44
CHEMBL2048061 44
CHEMBL2151316 44
CHEMBL2158256 44
CHEMBL2425618 44
CHEMBL451218 44
CHEMBL1957478 44.67
CHEMBL2152900 44.67
CHEMBL1917914 45
CHEMBL2047915 45
CHEMBL2403770 45
CHEMBL2407496 45
CHEMBL2408760 45
CHEMBL378225 45
CHEMBL428870 45
CHEMBL432560 45
CHEMBL539466 45
CHEMBL564010 45
CHEMBL81490 45
CHEMBL1927635 45.5
CHEMBL1257531 46
CHEMBL137755 46
CHEMBL1915979 46
CHEMBL208903 46
CHEMBL208903 46
CHEMBL2403778 46
CHEMBL2408737 46
CHEMBL251310 46
CHEMBL399425 46
CHEMBL2152901 46.77
CHEMBL2181899 47
CHEMBL2349474 47
CHEMBL409753 47
CHEMBL556143 47
CHEMBL566810 47
CHEMBL571860 47
CHEMBL571860 47
CHEMBL571860 47
CHEMBL571860 47
CHEMBL595267 47
CHEMBL1097321 48
CHEMBL1915996 48
CHEMBL2178713 48
CHEMBL2349470 48
CHEMBL534410 48
CHEMBL558471 48
CHEMBL562555 48
CHEMBL584547 48
CHEMBL2181828 48.4
CHEMBL2181024 48.8
CHEMBL493984 48.9
CHEMBL2047037 49
CHEMBL2047912 49
CHEMBL2180028 49
CHEMBL230245 49
CHEMBL2347190 49
CHEMBL250120 49
CHEMBL311262 49
CHEMBL403429 49
CHEMBL584731 49
CHEMBL1092476 50
CHEMBL1092476 50
CHEMBL1092787 50
CHEMBL1210360 50
CHEMBL1270238 50
CHEMBL1270729 50
CHEMBL1270730 50
CHEMBL1644462 50
CHEMBL1821824 50
CHEMBL1824337 50
CHEMBL1916164 50
CHEMBL2048053 50
CHEMBL2178153 50
CHEMBL2331710 50
CHEMBL264110 50
CHEMBL332260 50
CHEMBL364406 50
CHEMBL400043 50
CHEMBL400043 50
CHEMBL562703 50
CHEMBL566223 50
CHEMBL566223 50
CHEMBL566406 50
CHEMBL566406 50
CHEMBL566407 50
CHEMBL566407 50
CHEMBL567061 50
CHEMBL567061 50
CHEMBL595185 50
CHEMBL595303 50
CHEMBL2178719 51
CHEMBL2347203 51
CHEMBL2347365 51
CHEMBL540757 51
CHEMBL541976 51
CHEMBL2047906 52
CHEMBL208808 52
CHEMBL2177342 52
CHEMBL2331709 52
CHEMBL541020 52
CHEMBL553612 52
CHEMBL1097352 53
CHEMBL1097361 53
CHEMBL1210359 53
CHEMBL234555 53
CHEMBL248876 53
CHEMBL539465 53
CHEMBL1957470 53.7
CHEMBL1915986 54
CHEMBL1917903 54
CHEMBL2347206 54
CHEMBL2347366 54
CHEMBL2407488 54
CHEMBL247596 54
CHEMBL557278 54
CHEMBL2181022 54.2
CHEMBL502172 54.6
CHEMBL1760865 55
CHEMBL1916000 55
CHEMBL2047887 55
CHEMBL2047889 55
CHEMBL2047898 55
CHEMBL2048047 55
CHEMBL2048047 55
CHEMBL288919 55
CHEMBL288919 55
CHEMBL540730 55
CHEMBL589369 55
CHEMBL2181882 55.5
CHEMBL2048038 56
CHEMBL438691 56
CHEMBL474057 56
CHEMBL553699 56
CHEMBL1957481 56.23
CHEMBL1097331 57
CHEMBL2347366 57
CHEMBL403108 57
CHEMBL453413 57
CHEMBL493984 57.03
CHEMBL2181011 57.2
CHEMBL370043 57.8
CHEMBL2180014 58
CHEMBL2407344 58
CHEMBL335837 58
CHEMBL401474 58
CHEMBL1957482 58.88
CHEMBL258068 59
CHEMBL558894 59
CHEMBL572081 59
CHEMBL572081 59
CHEMBL572081 59
CHEMBL1091463 59.98
CHEMBL567258 59.98
CHEMBL567687 59.98
CHEMBL604590 59.98
CHEMBL1091463 60
CHEMBL1270134 60
CHEMBL1271140 60
CHEMBL1760860 60
CHEMBL1824354 60
CHEMBL190010 60
CHEMBL1915980 60
CHEMBL219601 60
CHEMBL2331713 60
CHEMBL2349476 60
CHEMBL2349619 60
CHEMBL2408744 60
CHEMBL537797 60
CHEMBL553612 60
CHEMBL567258 60
CHEMBL567687 60
CHEMBL584288 60
CHEMBL591546 60
CHEMBL604590 60
CHEMBL604590 60
CHEMBL81037 60
CHEMBL84249 60
CHEMBL2177919 60.8
CHEMBL2047903 61
CHEMBL2180014 61
CHEMBL2347365 61
CHEMBL2349618 61
CHEMBL2403774 61
CHEMBL570556 61
CHEMBL570556 61
CHEMBL1097345 62
CHEMBL2425611 62
CHEMBL401474 62
CHEMBL454420 62.94
CHEMBL222209 63
CHEMBL2349505 63
CHEMBL2380446 63
CHEMBL309884 63
CHEMBL453841 63
CHEMBL473854 63
CHEMBL582982 63
CHEMBL1097320 64
CHEMBL2181891 64
CHEMBL556453 64
CHEMBL2181884 64.3
CHEMBL2151154 65
CHEMBL2158256 65
CHEMBL219601 65
CHEMBL256434 65
CHEMBL370955 65
CHEMBL2347214 66
CHEMBL2407339 66
CHEMBL429477 66
CHEMBL1077237 67
CHEMBL1915982 67
CHEMBL2048211 67
CHEMBL2151182 67
CHEMBL2347194 67
CHEMBL2403775 67
CHEMBL399113 67
CHEMBL433329 67
CHEMBL539972 67
CHEMBL595246 67
CHEMBL2181827 67.6
CHEMBL1097351 68
CHEMBL1915984 68
CHEMBL1915997 68
CHEMBL1917915 68
CHEMBL1923295 68
CHEMBL2048057 68
CHEMBL2151138 68
CHEMBL2349614 68
CHEMBL379820 68
CHEMBL379820 68
CHEMBL401180 68
CHEMBL1791017 69
CHEMBL1915994 69
CHEMBL2171303 69
CHEMBL378052 69
CHEMBL378052 69
CHEMBL501068 69
CHEMBL2181828 69.5
CHEMBL1090026 69.98
CHEMBL566638 69.98
CHEMBL590492 69.98
CHEMBL1090026 70
CHEMBL1090543 70
CHEMBL1097350 70
CHEMBL1270339 70
CHEMBL1270530 70
CHEMBL1824142 70
CHEMBL1824346 70
CHEMBL1916000 70
CHEMBL1934293 70
CHEMBL2178161 70
CHEMBL2178193 70
CHEMBL230807 70
CHEMBL2349493 70
CHEMBL258083 70
CHEMBL265861 70
CHEMBL310452 70
CHEMBL566638 70
CHEMBL584267 70
CHEMBL585128 70
CHEMBL590492 70
CHEMBL600326 70
CHEMBL1916166 71
CHEMBL2181900 71
CHEMBL247416 71
CHEMBL255540 71
CHEMBL78946 71
CHEMBL2048044 72
CHEMBL257871 72
CHEMBL399656 72
CHEMBL541757 72
CHEMBL1097057 73
CHEMBL2047035 73
CHEMBL2181018 73
CHEMBL2403779 73
CHEMBL538637 73
CHEMBL549458 73
CHEMBL562290 73
CHEMBL571433 73
CHEMBL1821811 74
CHEMBL1821811 74
CHEMBL2349494 74
CHEMBL396338 74
CHEMBL550643 74
CHEMBL1915975 75
CHEMBL2048046 75
CHEMBL2425603 75
CHEMBL510659 75
CHEMBL563604 75
CHEMBL78459 75
CHEMBL454420 75.11
CHEMBL2407494 76
CHEMBL385374 76
CHEMBL540731 76
CHEMBL2181883 76.6
CHEMBL1257773 77
CHEMBL1923704 77
CHEMBL2347186 77
CHEMBL1957480 77.62
CHEMBL1923158 78
CHEMBL2047045 78
CHEMBL2047913 78
CHEMBL271914 78
CHEMBL378225 78
CHEMBL399656 78
CHEMBL399656 78
CHEMBL401181 78
CHEMBL403109 78
CHEMBL2177917 78.5
CHEMBL1923295 79
CHEMBL2047909 79
CHEMBL212627 79
CHEMBL212627 79
CHEMBL213904 79
CHEMBL213904 79
CHEMBL2180037 79
CHEMBL2380459 79
CHEMBL540758 79
CHEMBL598258 79.98
CHEMBL1270239 80
CHEMBL1270336 80
CHEMBL1270431 80
CHEMBL1821827 80
CHEMBL1824134 80
CHEMBL1824137 80
CHEMBL1824349 80
CHEMBL1824351 80
CHEMBL2047902 80
CHEMBL221597 80
CHEMBL239857 80
CHEMBL2425603 80
CHEMBL551980 80
CHEMBL563604 80
CHEMBL565914 80
CHEMBL566112 80
CHEMBL566978 80
CHEMBL598258 80
CHEMBL1915980 81
CHEMBL2151150 81
CHEMBL2407340 81
CHEMBL2012070 82
CHEMBL2047663 82
CHEMBL558938 82
CHEMBL81671 82
CHEMBL81671 82
CHEMBL81671 82
CHEMBL81671 82
CHEMBL1097333 83
CHEMBL1921816 83
CHEMBL253719 83
CHEMBL591547 83
CHEMBL183059 84
CHEMBL1915992 84
CHEMBL39360 84
CHEMBL554792 84
CHEMBL1921816 85
CHEMBL2407342 85
CHEMBL399276 85
CHEMBL582817 85
CHEMBL1791018 86
CHEMBL2047660 86
CHEMBL539975 86
CHEMBL553424 86
CHEMBL559954 86
CHEMBL2177113 86.4
CHEMBL1915997 87
CHEMBL2347363 87
CHEMBL2347363 87
CHEMBL447120 87
CHEMBL1209106 88
CHEMBL1209106 88
CHEMBL1821822 88
CHEMBL1917900 88
CHEMBL2425609 88
CHEMBL522803 88
CHEMBL555916 88
CHEMBL1915982 89
CHEMBL1915995 89
CHEMBL2408758 89
CHEMBL404680 89
CHEMBL464918 89
CHEMBL541170 89
CHEMBL1957468 89.13
CHEMBL566403 89.95
CHEMBL584917 89.95
CHEMBL1098082 90
CHEMBL1270026 90
CHEMBL1270027 90
CHEMBL1270434 90
CHEMBL1824356 90
CHEMBL1824359 90
CHEMBL1915978 90
CHEMBL211256 90
CHEMBL211256 90
CHEMBL217374 90
CHEMBL2178192 90
CHEMBL231646 90
CHEMBL555519 90
CHEMBL560612 90
CHEMBL560612 90
CHEMBL566403 90
CHEMBL584917 90
CHEMBL2177307 90.3
CHEMBL1791010 91
CHEMBL2177317 91
CHEMBL2178144 91
CHEMBL541976 91
CHEMBL553458 91
CHEMBL560497 91
CHEMBL561838 91
CHEMBL582828 91.2
CHEMBL2407338 92
CHEMBL264322 92
CHEMBL553457 92
CHEMBL1163020 93
CHEMBL1258001 93
CHEMBL205309 93
CHEMBL2408764 93
CHEMBL561961 93
CHEMBL2047907 94
CHEMBL2349613 94
CHEMBL557554 94
CHEMBL1916007 96
CHEMBL2403773 96
CHEMBL399840 96
CHEMBL399840 96
CHEMBL1821828 97
CHEMBL190644 97
CHEMBL2180027 97
CHEMBL1923158 98
CHEMBL202602 98
CHEMBL2347874 98
CHEMBL510269 98.7
CHEMBL1915993 99
CHEMBL2158259 99
CHEMBL2181899 99
CHEMBL2349497 99
CHEMBL239046 99
CHEMBL1091999 100
CHEMBL1097332 100
CHEMBL1097354 100
CHEMBL1209894 100
CHEMBL1270135 100
CHEMBL1824133 100
CHEMBL1934296 100
CHEMBL1957473 100
CHEMBL2048048 100
CHEMBL211384 100
CHEMBL2177470 100
CHEMBL2177470 100
CHEMBL2180015 100
CHEMBL2181010 100
CHEMBL2181011 100
CHEMBL2181900 100
CHEMBL231325 100
CHEMBL231542 100
CHEMBL2347191 100
CHEMBL2386722 100
CHEMBL379067 100
CHEMBL379067 100
CHEMBL403593 100
CHEMBL403820 100
CHEMBL570982 100
CHEMBL582828 100
CHEMBL584521 100
CHEMBL590829 100
CHEMBL598257 100
CHEMBL598257 100
CHEMBL82504 100
CHEMBL510865 101.38
CHEMBL409753 102
CHEMBL1258466 104
CHEMBL2048050 105
CHEMBL257278 106
CHEMBL257278 106
CHEMBL562554 106
CHEMBL1921816 107
CHEMBL2177340 107
CHEMBL1957472 107.15
CHEMBL231160 108
CHEMBL231160 108
CHEMBL2347368 108
CHEMBL254272 108
CHEMBL1093807 110
CHEMBL1209055 110
CHEMBL1269840 110
CHEMBL1270133 110
CHEMBL1791012 110
CHEMBL1821830 110
CHEMBL1915986 110
CHEMBL1915999 110
CHEMBL1916004 110
CHEMBL1917903 110
CHEMBL2151149 110
CHEMBL2151149 110
CHEMBL2151180 110
CHEMBL2347196 110
CHEMBL2347199 110
CHEMBL2407495 110
CHEMBL247043 110
CHEMBL247415 110
CHEMBL257645 110
CHEMBL335277 110
CHEMBL343757 110
CHEMBL377581 110
CHEMBL377581 110
CHEMBL400916 110
CHEMBL401587 110
CHEMBL401587 110
CHEMBL404369 110
CHEMBL443509 110
CHEMBL521845 110
CHEMBL552744 111
CHEMBL253800 112
CHEMBL517179 112
CHEMBL2349501 113
CHEMBL271710 114
CHEMBL1921816 115
CHEMBL2047915 115
CHEMBL254634 115
CHEMBL401318 115
CHEMBL2048045 116
CHEMBL2408739 116
CHEMBL248922 116
CHEMBL384678 117
CHEMBL557352 117
CHEMBL2048041 118
CHEMBL562290 118
CHEMBL82594 118
CHEMBL2347872 119
CHEMBL565790 119.95
CHEMBL566414 119.95
CHEMBL1097319 120
CHEMBL1097356 120
CHEMBL1208998 120
CHEMBL1270028 120
CHEMBL1270884 120
CHEMBL143687 120
CHEMBL1824136 120
CHEMBL2047899 120
CHEMBL2048042 120
CHEMBL209795 120
CHEMBL209795 120
CHEMBL2151139 120
CHEMBL2403775 120
CHEMBL2407341 120
CHEMBL2407343 120
CHEMBL254068 120
CHEMBL255977 120
CHEMBL296166 120
CHEMBL401527 120
CHEMBL412768 120
CHEMBL493637 120
CHEMBL506759 120
CHEMBL510865 120
CHEMBL541736 120
CHEMBL561021 120
CHEMBL565790 120
CHEMBL566414 120
CHEMBL566826 120
CHEMBL271709 121
CHEMBL401587 121
CHEMBL404078 121
CHEMBL2048206 122
CHEMBL560711 122
CHEMBL501068 122.13
CHEMBL2349485 123
CHEMBL553456 123
CHEMBL2177904 124
CHEMBL2181019 124
CHEMBL2425605 124
CHEMBL430034 124
CHEMBL550753 124
CHEMBL2177909 125
CHEMBL428075 125
CHEMBL1210341 126
CHEMBL1210361 126
CHEMBL2048051 126
CHEMBL2425602 126
CHEMBL2408740 127
CHEMBL314014 127
CHEMBL2181010 128
CHEMBL254272 129
CHEMBL535008 129
CHEMBL1077236 130
CHEMBL1208872 130
CHEMBL1791016 130
CHEMBL2047892 130
CHEMBL2047893 130
CHEMBL2047911 130
CHEMBL2048060 130
CHEMBL2177325 130
CHEMBL2180015 130
CHEMBL221086 130
CHEMBL2349507 130
CHEMBL251309 130
CHEMBL253165 130
CHEMBL270153 130
CHEMBL270153 130
CHEMBL273186 130
CHEMBL312058 130
CHEMBL375540 130
CHEMBL565995 130
CHEMBL568960 130
CHEMBL598876 130
CHEMBL598876 130
CHEMBL565995 130.02
CHEMBL598876 130.02
CHEMBL1258467 131
CHEMBL2048054 131
CHEMBL2347200 131
CHEMBL394596 132
CHEMBL208809 133
CHEMBL407904 133
CHEMBL2177308 134
CHEMBL2425601 134
CHEMBL2177916 135
CHEMBL2349479 135
CHEMBL2177905 137
CHEMBL2347209 137
CHEMBL2347209 137
CHEMBL256000 137
CHEMBL539653 137
CHEMBL2047140 138
CHEMBL2349480 138
CHEMBL373423 138
CHEMBL1258687 139
CHEMBL212203 139
CHEMBL597062 139.96
CHEMBL1257303 140
CHEMBL1257303 140
CHEMBL134730 140
CHEMBL1791011 140
CHEMBL1824347 140
CHEMBL1917906 140
CHEMBL1917908 140
CHEMBL2047890 140
CHEMBL2047901 140
CHEMBL2178195 140
CHEMBL237493 140
CHEMBL2403771 140
CHEMBL399839 140
CHEMBL399839 140
CHEMBL491265 140
CHEMBL493807 140
CHEMBL511110 140
CHEMBL571419 140
CHEMBL572692 140
CHEMBL597062 140
CHEMBL1917901 141
CHEMBL2047665 141
CHEMBL2058777 142
CHEMBL257433 142
CHEMBL2181831 144
CHEMBL2181904 144
CHEMBL556660 144
CHEMBL2349606 145
CHEMBL2408742 148
CHEMBL555436 148
CHEMBL272700 149
CHEMBL501068 149.03
CHEMBL568114 149.97
CHEMBL603664 149.97
CHEMBL1077232 150
CHEMBL1615184 150
CHEMBL1760856 150
CHEMBL1934292 150
CHEMBL2011965 150
CHEMBL2047910 150
CHEMBL2048039 150
CHEMBL2158257 150
CHEMBL2347189 150
CHEMBL237063 150
CHEMBL260621 150
CHEMBL26125 150
CHEMBL270359 150
CHEMBL270359 150
CHEMBL461602 150
CHEMBL461602 150
CHEMBL561096 150
CHEMBL568114 150
CHEMBL603664 150
CHEMBL1923294 151
CHEMBL212578 151
CHEMBL212578 151
CHEMBL2347200 151
CHEMBL2349607 151
CHEMBL270248 151
CHEMBL552323 151
CHEMBL1257184 154
CHEMBL254069 154
CHEMBL402070 155
CHEMBL377149 156
CHEMBL2177309 158
CHEMBL499468 158
CHEMBL1076905 160
CHEMBL1258119 160
CHEMBL1915998 160
CHEMBL2047045 160
CHEMBL2151316 160
CHEMBL2437435 160
CHEMBL253060 160
CHEMBL253237 160
CHEMBL253866 160
CHEMBL399979 160
CHEMBL583608 160
CHEMBL584694 160
CHEMBL557343 162
CHEMBL1082548 163
CHEMBL2047664 163
CHEMBL556626 164
CHEMBL1927636 164.5
CHEMBL403727 165
CHEMBL403727 165
CHEMBL1208933 166
CHEMBL2181020 166
CHEMBL555435 166
CHEMBL2408784 168
CHEMBL555518 168
CHEMBL2047662 169
CHEMBL1089186 170
CHEMBL1257891 170
CHEMBL1271343 170
CHEMBL1821825 170
CHEMBL1915981 170
CHEMBL2048058 170
CHEMBL2180023 170
CHEMBL2180027 170
CHEMBL2346800 170
CHEMBL2407340 170
CHEMBL571320 170
CHEMBL272970 172
CHEMBL2047659 173
CHEMBL248228 173
CHEMBL425828 173
CHEMBL71151 173
CHEMBL1257649 174
CHEMBL250712 175
CHEMBL401473 175
CHEMBL521912 175
CHEMBL254485 176
CHEMBL280244 176
CHEMBL594709 177
CHEMBL1923750 178
CHEMBL1209105 180
CHEMBL1210333 180
CHEMBL1210361 180
CHEMBL1257772 180
CHEMBL1791009 180
CHEMBL1824350 180
CHEMBL2047035 180
CHEMBL2178164 180
CHEMBL2178165 180
CHEMBL252057 180
CHEMBL255964 180
CHEMBL383772 180
CHEMBL403429 180
CHEMBL491071 180
CHEMBL560894 180
CHEMBL1957473 181.97
CHEMBL550643 182
CHEMBL2047666 184
CHEMBL2347367 184
CHEMBL541739 184
CHEMBL192836 185
CHEMBL1923294 186
CHEMBL2408743 186
CHEMBL1923705 187
CHEMBL255372 187
CHEMBL2181015 189
CHEMBL1210348 190
CHEMBL1229518 190
CHEMBL138386 190
CHEMBL1760857 190
CHEMBL1916164 190
CHEMBL210240 190
CHEMBL2180037 190
CHEMBL364446 190
CHEMBL564712 190
CHEMBL566548 190
CHEMBL566968 190
CHEMBL2178150 191
CHEMBL256904 191
CHEMBL2048207 192
CHEMBL375217 193
CHEMBL251533 196
CHEMBL2177908 198
CHEMBL541170 198
CHEMBL1269949 200
CHEMBL1270136 200
CHEMBL1270241 200
CHEMBL2047900 200
CHEMBL237283 200
CHEMBL2380447 200
CHEMBL2403759 200
CHEMBL253930 200
CHEMBL265862 200
CHEMBL375217 200
CHEMBL393911 200
CHEMBL403429 200
CHEMBL412768 200
CHEMBL455548 200
CHEMBL269943 203
CHEMBL271422 203
CHEMBL409766 203
CHEMBL1210434 205
CHEMBL253867 205
CHEMBL558946 205
CHEMBL562703 209
CHEMBL1210353 210
CHEMBL1210364 210
CHEMBL1258918 210
CHEMBL1915977 210
CHEMBL2048059 210
CHEMBL2178191 210
CHEMBL2403762 210
CHEMBL2407341 210
CHEMBL2407494 210
CHEMBL252458 210
CHEMBL445085 210
CHEMBL501958 210
CHEMBL567026 210
CHEMBL572047 210
CHEMBL583888 210
CHEMBL589614 210
CHEMBL2181023 211
CHEMBL2425604 212
CHEMBL2048040 215
CHEMBL409752 216
CHEMBL558894 217
CHEMBL270822 219
CHEMBL1089204 220
CHEMBL1097355 220
CHEMBL1210364 220
CHEMBL1791021 220
CHEMBL1915975 220
CHEMBL1916005 220
CHEMBL2047043 220
CHEMBL2047896 220
CHEMBL508810 220
CHEMBL571833 220
CHEMBL84022 220
CHEMBL2408747 221
CHEMBL498966 222
CHEMBL1257650 223
CHEMBL253799 223
CHEMBL2048043 225
CHEMBL404682 225
CHEMBL2425607 226
CHEMBL553387 227
CHEMBL254069 229
CHEMBL1270362 230
CHEMBL2158255 230
CHEMBL2347207 230
CHEMBL2347213 230
CHEMBL2349609 230
CHEMBL252458 230
CHEMBL402171 230
CHEMBL540414 230
CHEMBL82102 230
CHEMBL522924 235
CHEMBL244416 238
CHEMBL2181886 238.4
CHEMBL403819 239
CHEMBL1091441 240
CHEMBL1097324 240
CHEMBL1644463 240
CHEMBL1915976 240
CHEMBL1915981 240
CHEMBL2047912 240
CHEMBL2177484 240
CHEMBL2178181 240
CHEMBL270153 240
CHEMBL270153 240
CHEMBL370369 240
CHEMBL403819 240
CHEMBL454795 240
CHEMBL565337 240
CHEMBL571432 240
CHEMBL572773 240
CHEMBL2177906 241
CHEMBL272719 241
CHEMBL208808 242
CHEMBL539468 242
CHEMBL1210432 243
CHEMBL562487 245
CHEMBL510865 246.9
CHEMBL537300 248
CHEMBL555519 248
CHEMBL1092125 250
CHEMBL1209222 250
CHEMBL124380 250
CHEMBL1791013 250
CHEMBL1791020 250
CHEMBL1821820 250
CHEMBL1821828 250
CHEMBL2047890 250
CHEMBL2407343 250
CHEMBL378225 250
CHEMBL378225 250
CHEMBL400654 250
CHEMBL490305 250
CHEMBL490305 250
CHEMBL554781 250
CHEMBL556087 250
CHEMBL566415 250
CHEMBL78946 250
CHEMBL2177907 253
CHEMBL404897 255
CHEMBL438355 255
CHEMBL2408785 258
CHEMBL1208935 260
CHEMBL1270833 260
CHEMBL1791014 260
CHEMBL200617 260
CHEMBL2047040 260
CHEMBL2349483 260
CHEMBL237284 260
CHEMBL500251 260
CHEMBL540685 260
CHEMBL446879 262
CHEMBL534410 262
CHEMBL2047139 263
CHEMBL541172 263
CHEMBL1955882 263.03
CHEMBL489052 264
CHEMBL555435 266
CHEMBL272718 269
CHEMBL567485 269.77
CHEMBL1097343 270
CHEMBL1916163 270
CHEMBL2047032 270
CHEMBL2177484 270
CHEMBL2180025 270
CHEMBL251118 270
CHEMBL401717 270
CHEMBL567485 270
CHEMBL572313 270
CHEMBL584284 270
CHEMBL1210434 275
CHEMBL404166 276
CHEMBL539467 276
CHEMBL2349498 278
CHEMBL270820 278
CHEMBL393850 279
CHEMBL584694 279.9
CHEMBL2177331 280
CHEMBL227053 280
CHEMBL230250 280
CHEMBL391109 280
CHEMBL401067 280
CHEMBL584109 280
CHEMBL82607 281
CHEMBL1957477 281.84
CHEMBL264322 283
CHEMBL402576 283
CHEMBL200195 285
CHEMBL1092913 290
CHEMBL1210351 290
CHEMBL1269841 290
CHEMBL1270263 290
CHEMBL2158260 290
CHEMBL2177483 290
CHEMBL2347368 290
CHEMBL271249 290
CHEMBL399776 290
CHEMBL589368 292
CHEMBL255400 293
CHEMBL2347213 294
CHEMBL1921816 295
CHEMBL403253 295
CHEMBL427719 299
CHEMBL1210332 300
CHEMBL1760859 300
CHEMBL2047903 300
CHEMBL211995 300
CHEMBL211995 300
CHEMBL265041 300
CHEMBL397715 300
CHEMBL509210 300
CHEMBL50930 300
CHEMBL51386 300
CHEMBL51386 300
CHEMBL51386 300
CHEMBL597073 300
CHEMBL402754 303
CHEMBL428587 305
CHEMBL541977 305
CHEMBL251862 307
CHEMBL2178151 308
CHEMBL1082547 310
CHEMBL1097281 310
CHEMBL1210342 310
CHEMBL2048037 310
CHEMBL2159663 310
CHEMBL2178180 310
CHEMBL2178180 310
CHEMBL2180033 310
CHEMBL2380807 310
CHEMBL251862 310
CHEMBL251862 310
CHEMBL254625 310
CHEMBL258356 310
CHEMBL1923749 312
CHEMBL404839 312
CHEMBL401141 314
CHEMBL1923703 315
CHEMBL399748 317
CHEMBL1257892 318
CHEMBL1258352 320
CHEMBL2380442 320
CHEMBL2380448 320
CHEMBL2380451 320
CHEMBL2380459 320
CHEMBL540414 320
CHEMBL556143 320
CHEMBL566633 320
CHEMBL403107 321
CHEMBL1923160 324
CHEMBL2347875 326
CHEMBL1271345 330
CHEMBL1914608 330
CHEMBL1916162 330
CHEMBL2178189 330
CHEMBL2180026 330
CHEMBL227053 330
CHEMBL2425609 330
CHEMBL254138 330
CHEMBL256434 330
CHEMBL257907 330
CHEMBL566198 330
CHEMBL570519 330
CHEMBL566198 330.37
CHEMBL539976 333
CHEMBL550271 333
CHEMBL557267 333
CHEMBL402374 338
CHEMBL553938 339
CHEMBL1076906 340
CHEMBL1209221 340
CHEMBL2403761 340
CHEMBL1257417 341
CHEMBL2349495 344
CHEMBL373423 344
CHEMBL510737 345
CHEMBL541020 345
CHEMBL1258002 346
CHEMBL2048052 346
CHEMBL1923158 348
CHEMBL251970 348
CHEMBL1208905 350
CHEMBL1258002 350
CHEMBL142715 350
CHEMBL1915974 350
CHEMBL2047888 350
CHEMBL2047908 350
CHEMBL2177468 350
CHEMBL33724 350
CHEMBL394850 350
CHEMBL402307 350
CHEMBL566463 350
CHEMBL568942 350
CHEMBL583688 350
CHEMBL82352 350
CHEMBL1258353 352
CHEMBL501578 353
CHEMBL1916160 360
CHEMBL230190 360
CHEMBL251862 360
CHEMBL251862 360
CHEMBL253865 360
CHEMBL253865 360
CHEMBL558078 360
CHEMBL254485 361
CHEMBL251862 363
CHEMBL552323 363
CHEMBL255602 365
CHEMBL256679 365
CHEMBL264321 366
CHEMBL540730 367
CHEMBL1097007 370
CHEMBL1209054 370
CHEMBL1760858 370
CHEMBL1824348 370
CHEMBL2047911 370
CHEMBL2048057 370
CHEMBL2151149 370
CHEMBL2151149 370
CHEMBL2403779 370
CHEMBL429505 370
CHEMBL584509 370
CHEMBL2408765 378
CHEMBL1208871 380
CHEMBL2012069 380
CHEMBL2048062 380
CHEMBL2403764 380
CHEMBL392662 380
CHEMBL398418 380
CHEMBL572290 380
CHEMBL584936 380
CHEMBL605518 380
CHEMBL2048048 382
CHEMBL2425604 382
CHEMBL1270363 390
CHEMBL1821829 390
CHEMBL1915998 390
CHEMBL2012004 390
CHEMBL589891 390
CHEMBL1257185 392
CHEMBL558542 392
CHEMBL376072 396
CHEMBL1097334 400
CHEMBL1645505 400
CHEMBL1819180 400
CHEMBL1915983 400
CHEMBL2047040 400
CHEMBL2151140 400
CHEMBL2180029 400
CHEMBL2347190 400
CHEMBL2380449 400
CHEMBL2380455 400
CHEMBL2380459 400
CHEMBL2380821 400
CHEMBL263260 400
CHEMBL392361 400
CHEMBL572082 400
CHEMBL583546 400
CHEMBL2177911 401
CHEMBL248245 402
CHEMBL2380822 406
CHEMBL2181917 408
CHEMBL1091220 410
CHEMBL1092912 410
CHEMBL1208874 410
CHEMBL2047913 410
CHEMBL2177339 410
CHEMBL539654 412
CHEMBL406146 413
CHEMBL2181909 414
CHEMBL2408746 414
CHEMBL401474 414
CHEMBL267053 418
CHEMBL309296 419
CHEMBL1089137 420
CHEMBL201155 420
CHEMBL448939 420
CHEMBL2425607 422
CHEMBL2048038 424
CHEMBL555520 428
CHEMBL540731 429
CHEMBL1645504 430
CHEMBL1821823 430
CHEMBL2178184 430
CHEMBL260834 430
CHEMBL373423 430
CHEMBL2349499 431
CHEMBL1093394 432
CHEMBL2347205 435
CHEMBL256063 437
CHEMBL1097326 440
CHEMBL1210433 440
CHEMBL1645517 440
CHEMBL2158259 440
CHEMBL428074 440
CHEMBL2048049 443
CHEMBL2347199 446
CHEMBL1923158 447
CHEMBL1258121 450
CHEMBL202057 450
CHEMBL2047889 450
CHEMBL2151134 450
CHEMBL2380813 450
CHEMBL409766 450
CHEMBL541999 450
CHEMBL2349611 455
CHEMBL1092000 460
CHEMBL1209892 460
CHEMBL2151135 460
CHEMBL324109 460
CHEMBL380257 462
CHEMBL583899 469.89
CHEMBL1230648 470
CHEMBL1824352 470
CHEMBL2048063 470
CHEMBL2346802 470
CHEMBL239857 470
CHEMBL494186 470
CHEMBL494186 470
CHEMBL583899 470
CHEMBL1915983 480
CHEMBL2347367 480
CHEMBL572772 480
CHEMBL256372 482
CHEMBL253165 484
CHEMBL1087579 490
CHEMBL1821824 490
CHEMBL2180024 490
CHEMBL561217 490
CHEMBL234762 495
CHEMBL2047043 500
CHEMBL2177307 500
CHEMBL220813 500
CHEMBL2370121 500
CHEMBL2380438 500
CHEMBL2380452 500
CHEMBL2380456 500
CHEMBL254057 500
CHEMBL315706 500
CHEMBL443239 500
CHEMBL553424 500
CHEMBL565550 500
CHEMBL89530 500
CHEMBL2349608 501
CHEMBL2347867 503
CHEMBL1210329 510
CHEMBL1916161 510
CHEMBL2380820 510
CHEMBL377548 510
CHEMBL490463 510
CHEMBL502172 511
CHEMBL1923709 514
CHEMBL445734 519
CHEMBL137101 520
CHEMBL567259 520
CHEMBL255194 522
CHEMBL255194 522
CHEMBL556143 522
CHEMBL514310 524
CHEMBL401473 529
CHEMBL137756 530
CHEMBL2425614 530
CHEMBL491659 530
CHEMBL555518 530
CHEMBL2177340 534
CHEMBL539972 534
CHEMBL401832 536
CHEMBL2408762 538
CHEMBL1270528 540
CHEMBL1923701 545
CHEMBL1093450 550
CHEMBL1760865 550
CHEMBL1921816 550
CHEMBL2047893 550
CHEMBL2403762 550
CHEMBL252459 550
CHEMBL445721 550
CHEMBL561095 550
CHEMBL84834 550
CHEMBL404341 558
CHEMBL272765 559
CHEMBL550753 559
CHEMBL1209286 560
CHEMBL1821822 560
CHEMBL2047032 560
CHEMBL2047902 560
CHEMBL2047905 560
CHEMBL2346801 560
CHEMBL584695 560
CHEMBL254068 565
CHEMBL404020 565
CHEMBL402276 567
CHEMBL510269 567
CHEMBL1210329 570
CHEMBL1934295 570
CHEMBL2380817 570
CHEMBL403050 570
CHEMBL554781 570
CHEMBL254068 573
CHEMBL2408763 574
CHEMBL2347873 578
CHEMBL1084432 580
CHEMBL1086788 580
CHEMBL1164612 580
CHEMBL1209356 580
CHEMBL1209357 580
CHEMBL2047907 580
CHEMBL209632 580
CHEMBL411917 580
CHEMBL248223 589
CHEMBL1091219 590
CHEMBL1092227 590
CHEMBL2346804 590
CHEMBL391087 590
CHEMBL392662 590
CHEMBL490304 590
CHEMBL490304 590
CHEMBL401141 596
CHEMBL1917904 600
CHEMBL1934289 600
CHEMBL2047224 600
CHEMBL2047229 600
CHEMBL252189 600
CHEMBL252189 600
CHEMBL254058 600
CHEMBL398316 600
CHEMBL399083 600
CHEMBL402330 600
CHEMBL402330 600
CHEMBL404501 600
CHEMBL2349484 604
CHEMBL272714 605
CHEMBL583178 605
CHEMBL1270458 610
CHEMBL2012005 610
CHEMBL2380816 610
CHEMBL257091 610
CHEMBL509294 616
CHEMBL253929 620
CHEMBL491660 620
CHEMBL1090025 630
CHEMBL2011983 630
CHEMBL2047888 630
CHEMBL211214 630
CHEMBL211214 630
CHEMBL2178178 630
CHEMBL237062 630
CHEMBL2380443 630
CHEMBL2380446 630
CHEMBL2380450 630
CHEMBL2380453 630
CHEMBL2380815 630
CHEMBL257087 630
CHEMBL380257 630
CHEMBL565378 630
CHEMBL1257418 640
CHEMBL2011964 640
CHEMBL2178186 640
CHEMBL393911 640
CHEMBL553456 640
CHEMBL2408736 643
CHEMBL1916002 650
CHEMBL252058 650
CHEMBL309438 650
CHEMBL271440 651
CHEMBL1077232 660
CHEMBL1098735 660
CHEMBL1916006 660
CHEMBL2180034 660
CHEMBL272766 665
CHEMBL557278 666
CHEMBL71151 666
CHEMBL594903 668
CHEMBL1165089 670
CHEMBL2047914 670
CHEMBL332260 670
CHEMBL381919 670
CHEMBL381919 670
CHEMBL392662 670
CHEMBL253557 674
CHEMBL242323 675
CHEMBL1645507 680
CHEMBL236852 680
CHEMBL258355 680
CHEMBL1082547 684
CHEMBL1097058 685
CHEMBL1209893 690
CHEMBL1271091 690
CHEMBL2180033 690
CHEMBL220826 690
CHEMBL2408759 690
CHEMBL257871 690
CHEMBL1209355 700
CHEMBL2047227 700
CHEMBL253237 700
CHEMBL253237 700
CHEMBL254891 700
CHEMBL451950 700
CHEMBL2349481 703
CHEMBL82593 705
CHEMBL2059101 710
CHEMBL2177472 710
CHEMBL2180032 710
CHEMBL2380809 710
CHEMBL409752 711
CHEMBL253867 715
CHEMBL1208936 720
CHEMBL1257533 720
CHEMBL187765 720
CHEMBL1915988 720
CHEMBL1915988 720
CHEMBL1916004 720
CHEMBL370801 730
CHEMBL212203 731
CHEMBL560151 739
CHEMBL2047900 740
CHEMBL2177333 740
CHEMBL463864 740
CHEMBL566969 740
CHEMBL2347882 741
CHEMBL257099 744
CHEMBL258277 745
CHEMBL1209285 750
CHEMBL220741 750
CHEMBL2346796 750
CHEMBL236851 750
CHEMBL379781 751
CHEMBL270154 752
CHEMBL476216 755
CHEMBL297453 757
CHEMBL1270164 760
CHEMBL1760732 760
CHEMBL206442 760
CHEMBL206442 760
CHEMBL206442 760
CHEMBL2380819 760
CHEMBL2403771 760
CHEMBL252860 760
CHEMBL2425606 764
CHEMBL2177482 770
CHEMBL230314 770
CHEMBL272320 770
CHEMBL502647 771
CHEMBL2347207 776
CHEMBL1257532 780
CHEMBL2178183 780
CHEMBL251307 780
CHEMBL255372 780
CHEMBL1923702 786
CHEMBL2349487 789
CHEMBL2178179 790
CHEMBL2380444 790
CHEMBL2380451 790
CHEMBL2380455 790
CHEMBL2380459 790
CHEMBL252655 790
CHEMBL502121 790
CHEMBL567633 790
CHEMBL1092504 800
CHEMBL1209167 800
CHEMBL2012006 800
CHEMBL2177335 800
CHEMBL2180036 800
CHEMBL400087 800
CHEMBL2177319 804
CHEMBL556143 808
CHEMBL1091592 810
CHEMBL1208873 810
CHEMBL2180026 810
CHEMBL2407496 810
CHEMBL443447 811
CHEMBL2181831 812
CHEMBL1923294 813
CHEMBL1209107 820
CHEMBL2380811 820
CHEMBL541738 821
CHEMBL1092147 822
CHEMBL136868 830
CHEMBL2386725 830
CHEMBL1233206 840
CHEMBL264321 844
CHEMBL401008 845
CHEMBL2347870 849
CHEMBL1091343 850
CHEMBL403850 850
CHEMBL2347876 854
CHEMBL2408749 858
CHEMBL401527 858
CHEMBL255192 860
CHEMBL570165 860
CHEMBL591070 860
CHEMBL561838 868
CHEMBL1258003 870
CHEMBL1645523 870
CHEMBL1916156 870
CHEMBL1917909 870
CHEMBL2047904 870
CHEMBL585286 870
CHEMBL585286 870.96
CHEMBL2012003 880
CHEMBL518294 889
CHEMBL138002 890
CHEMBL566212 899.5
CHEMBL1269919 900
CHEMBL2177332 900
CHEMBL2177336 900
CHEMBL252007 900
CHEMBL258351 900
CHEMBL401172 900
CHEMBL566212 900
CHEMBL485319 905
CHEMBL1210350 910
CHEMBL230355 910
CHEMBL401474 910
CHEMBL507571 915
CHEMBL1084135 925
CHEMBL2347877 928
CHEMBL427719 928
CHEMBL1210355 930
CHEMBL237494 930
CHEMBL1209104 940
CHEMBL2012002 940
CHEMBL258315 942
CHEMBL1614769 950
CHEMBL2048061 950
CHEMBL607527 950
CHEMBL607527 950.6
CHEMBL2177318 957
CHEMBL2407345 960
CHEMBL445693 960
CHEMBL1923751 961
CHEMBL1821816 970
CHEMBL258068 970
CHEMBL455237 970
CHEMBL1093806 980
CHEMBL1270163 980
CHEMBL201961 980
CHEMBL1760855 990
CHEMBL220745 990
CHEMBL257871 990
CHEMBL599965 990
CHEMBL599965 990.83
CHEMBL1093394 997
CHEMBL463865 998
CHEMBL1076901 1000
CHEMBL1097282 1000
CHEMBL1163225 1000
CHEMBL1209284 1000
CHEMBL1819176 1000
CHEMBL1915987 1000
CHEMBL203120 1000
CHEMBL206854 1000
CHEMBL206854 1000
CHEMBL207083 1000
CHEMBL207083 1000
CHEMBL207083 1000
CHEMBL209052 1000
CHEMBL209052 1000
CHEMBL2179132 1000
CHEMBL2181984 1000
CHEMBL2380445 1000
CHEMBL2380461 1000
CHEMBL327386 1000
CHEMBL378032 1000
CHEMBL378032 1000
CHEMBL380257 1000
CHEMBL381618 1000
CHEMBL381618 1000
CHEMBL401289 1000
CHEMBL445960 1000
CHEMBL446478 1000
CHEMBL448678 1000
CHEMBL449152 1000
CHEMBL450138 1000
CHEMBL451867 1000
CHEMBL454559 1000
CHEMBL455081 1000
CHEMBL455352 1000
CHEMBL456748 1000
CHEMBL498966 1000
CHEMBL499502 1000
CHEMBL499686 1000
CHEMBL501029 1000
CHEMBL501507 1000
CHEMBL501509 1000
CHEMBL502647 1000
CHEMBL502753 1000
CHEMBL503126 1000
CHEMBL503136 1000
CHEMBL504664 1000
CHEMBL505154 1000
CHEMBL505749 1000
CHEMBL505994 1000
CHEMBL507252 1000
CHEMBL509294 1000
CHEMBL2403761 1020
CHEMBL2048046 1030
CHEMBL2178178 1030
CHEMBL592534 1039.92
CHEMBL1923158 1040
CHEMBL592534 1040
CHEMBL2114169 1058
CHEMBL592533 1078.95
CHEMBL1923700 1080
CHEMBL589163 1080
CHEMBL592533 1080
CHEMBL2380814 1090
CHEMBL252961 1090
CHEMBL1208997 1100
CHEMBL1760731 1100
CHEMBL1760734 1100
CHEMBL1917910 1100
CHEMBL214963 1100
CHEMBL2177483 1100
CHEMBL230349 1100
CHEMBL253103 1100
CHEMBL398315 1100
CHEMBL398839 1100
CHEMBL466025 1100
CHEMBL507651 1100
CHEMBL508095 1100
CHEMBL399656 1113
CHEMBL450801 1119
CHEMBL2047892 1120
CHEMBL212102 1120
CHEMBL430400 1120
CHEMBL205637 1130
CHEMBL255977 1130
CHEMBL82270 1130
CHEMBL217374 1139
CHEMBL1923296 1148
CHEMBL1089788 1150
CHEMBL1097318 1150
CHEMBL2181883 1150
CHEMBL2177329 1170
CHEMBL2177320 1180
CHEMBL222209 1180
CHEMBL255977 1180
CHEMBL564712 1185
CHEMBL1093120 1200
CHEMBL1224769 1200
CHEMBL1760854 1200
CHEMBL1917911 1200
CHEMBL2177469 1200
CHEMBL2314779 1200
CHEMBL2314792 1200
CHEMBL2314793 1200
CHEMBL2370107 1200
CHEMBL251993 1200
CHEMBL253241 1200
CHEMBL258083 1200
CHEMBL430039 1200
CHEMBL448303 1200
CHEMBL1957472 1202.26
CHEMBL2177316 1210
CHEMBL2347864 1216
CHEMBL552744 1232
CHEMBL585215 1238.8
CHEMBL1269918 1240
CHEMBL585215 1240
CHEMBL379334 1250
CHEMBL379334 1250
CHEMBL449578 1256
CHEMBL1923296 1259
CHEMBL1076908 1260
CHEMBL2380812 1260
CHEMBL493637 1262
CHEMBL405889 1290
CHEMBL1097322 1300
CHEMBL1097330 1300
CHEMBL114169 1300
CHEMBL1209165 1300
CHEMBL1209223 1300
CHEMBL1210331 1300
CHEMBL1269948 1300
CHEMBL1270262 1300
CHEMBL201049 1300
CHEMBL2177488 1300
CHEMBL2180022 1300
CHEMBL2180025 1300
CHEMBL2380459 1300
CHEMBL2403763 1300
CHEMBL2408745 1300
CHEMBL2437434 1300
CHEMBL252026 1300
CHEMBL252218 1300
CHEMBL253449 1300
CHEMBL253863 1300
CHEMBL254092 1300
CHEMBL378897 1300
CHEMBL584121 1300
CHEMBL493637 1324
CHEMBL2408748 1325
CHEMBL2177336 1330
CHEMBL454559 1339
CHEMBL2425614 1340
CHEMBL2349471 1348
CHEMBL1097347 1350
CHEMBL257735 1350
CHEMBL429668 1350
CHEMBL2047894 1360
CHEMBL566404 1360
CHEMBL594896 1360
CHEMBL1086788 1370
CHEMBL2047891 1370
CHEMBL386445 1370
CHEMBL1923295 1380
CHEMBL2047909 1380
CHEMBL2177910 1380
CHEMBL272714 1380
CHEMBL593979 1389.95
CHEMBL566632 1390
CHEMBL593979 1390
CHEMBL1209166 1400
CHEMBL137319 1400
CHEMBL1645506 1400
CHEMBL1760866 1400
CHEMBL1915987 1400
CHEMBL1915987 1400
CHEMBL1916007 1400
CHEMBL202549 1400
CHEMBL2047375 1400
CHEMBL2177475 1400
CHEMBL2178190 1400
CHEMBL2180024 1400
CHEMBL2180034 1400
CHEMBL252025 1400
CHEMBL252191 1400
CHEMBL253031 1400
CHEMBL254633 1400
CHEMBL255493 1400
CHEMBL426717 1400
CHEMBL426717 1400
CHEMBL426717 1400
CHEMBL43962 1400
CHEMBL442847 1400
CHEMBL461606 1400
CHEMBL461606 1400
CHEMBL2048042 1413
CHEMBL1271451 1420
CHEMBL258068 1420
CHEMBL2177339 1430
CHEMBL583887 1430
CHEMBL2047895 1450
CHEMBL403533 1450
CHEMBL404680 1450
CHEMBL1272322 1490
CHEMBL2349482 1493
CHEMBL1097329 1500
CHEMBL1760859 1500
CHEMBL2177478 1500
CHEMBL2180029 1500
CHEMBL2407495 1500
CHEMBL254091 1500
CHEMBL382233 1500
CHEMBL521794 1500
CHEMBL583304 1500
CHEMBL583699 1500
CHEMBL583703 1500
CHEMBL502753 1504
CHEMBL585952 1530
CHEMBL585952 1531.09
CHEMBL237282 1540
CHEMBL63354 1540
CHEMBL503136 1541
CHEMBL391108 1550
CHEMBL2177330 1560
CHEMBL561096 1574
CHEMBL1258802 1580
CHEMBL450522 1580
CHEMBL482371 1581
CHEMBL1209056 1600
CHEMBL1915988 1600
CHEMBL1917910 1600
CHEMBL2012001 1600
CHEMBL2177468 1600
CHEMBL2177469 1600
CHEMBL2178188 1600
CHEMBL2178200 1600
CHEMBL239640 1600
CHEMBL252219 1600
CHEMBL253214 1600
CHEMBL297453 1600
CHEMBL338988 1600
CHEMBL381272 1600
CHEMBL450469 1600
CHEMBL461815 1600
CHEMBL1257651 1620
CHEMBL2047894 1620
CHEMBL1090119 1650
CHEMBL2047895 1650
CHEMBL2177322 1670
CHEMBL272714 1690
CHEMBL1097325 1700
CHEMBL1209358 1700
CHEMBL1270459 1700
CHEMBL1270780 1700
CHEMBL1821829 1700
CHEMBL1934294 1700
CHEMBL2047223 1700
CHEMBL205241 1700
CHEMBL206651 1700
CHEMBL2177316 1700
CHEMBL2177472 1700
CHEMBL2177474 1700
CHEMBL2177480 1700
CHEMBL2178178 1700
CHEMBL2180036 1700
CHEMBL239640 1700
CHEMBL252861 1700
CHEMBL381618 1700
CHEMBL394225 1700
CHEMBL401171 1700
CHEMBL2349615 1701
CHEMBL1093085 1710
CHEMBL256823 1710
CHEMBL2403760 1720
CHEMBL1258576 1740
CHEMBL84835 1740
CHEMBL1270883 1770
CHEMBL2047904 1770
CHEMBL443087 1774
CHEMBL1092228 1780
CHEMBL2177323 1780
CHEMBL1097341 1800
CHEMBL126079 1800
CHEMBL1760729 1800
CHEMBL2177473 1800
CHEMBL235853 1800
CHEMBL252190 1800
CHEMBL253420 1800
CHEMBL376504 1800
CHEMBL402305 1800
CHEMBL494186 1800
CHEMBL567718 1800
CHEMBL583303 1800
CHEMBL552747 1810
CHEMBL190058 1820
CHEMBL1082894 1830
CHEMBL1258917 1840
CHEMBL2380810 1850
CHEMBL256904 1850
CHEMBL583697 1860
CHEMBL2177318 1880
CHEMBL237061 1890
CHEMBL447880 1890
CHEMBL1164643 1900
CHEMBL1209420 1900
CHEMBL1275915 1900
CHEMBL1644467 1900
CHEMBL2011988 1900
CHEMBL206665 1900
CHEMBL2158255 1900
CHEMBL2178187 1900
CHEMBL2180022 1900
CHEMBL253421 1900
CHEMBL271437 1900
CHEMBL396010 1900
CHEMBL2349465 1908
CHEMBL2177310 1950
CHEMBL1824335 1960
CHEMBL208681 1970
CHEMBL413999 1970
CHEMBL2349488 1994
CHEMBL137614 2000
CHEMBL1795872 2000
CHEMBL2177335 2000
CHEMBL2178185 2000
CHEMBL2181982 2000
CHEMBL2370097 2000
CHEMBL2380448 2000
CHEMBL2380449 2000
CHEMBL2380458 2000
CHEMBL239638 2000
CHEMBL251828 2000
CHEMBL252626 2000
CHEMBL256676 2000
CHEMBL257087 2000
CHEMBL428074 2000
CHEMBL428952 2000
CHEMBL507330 2000
CHEMBL539974 2000
CHEMBL2047897 2010
CHEMBL2177326 2020
CHEMBL2403759 2020
CHEMBL378188 2020
CHEMBL389831 2020
CHEMBL583700 2030
CHEMBL1096681 2060
CHEMBL2047899 2060
CHEMBL2177311 2060
CHEMBL404500 2090
CHEMBL555520 2098
CHEMBL1257530 2100
CHEMBL2019037 2100
CHEMBL2180021 2100
CHEMBL455207 2100
CHEMBL571249 2100
CHEMBL81671 2100
CHEMBL540758 2109
CHEMBL2177337 2110
CHEMBL266891 2122
CHEMBL510508 2130
CHEMBL1164187 2200
CHEMBL2177479 2200
CHEMBL2180018 2200
CHEMBL508791 2210
CHEMBL2177332 2230
CHEMBL506251 2230
CHEMBL473652 2233
CHEMBL2177330 2240
CHEMBL1923708 2241
CHEMBL566007 2249.05
CHEMBL1090145 2250
CHEMBL566007 2250
CHEMBL1952315 2270
CHEMBL1097340 2300
CHEMBL1275914 2300
CHEMBL1760733 2300
CHEMBL2011981 2300
CHEMBL2047044 2300
CHEMBL2177475 2300
CHEMBL500708 2300
CHEMBL1099361 2310
CHEMBL2047910 2350
CHEMBL2349502 2363
CHEMBL451867 2392
CHEMBL200510 2397
CHEMBL1080295 2400
CHEMBL1209419 2400
CHEMBL1257302 2400
CHEMBL130415 2400
CHEMBL1795874 2400
CHEMBL2012000 2400
CHEMBL206854 2400
CHEMBL2177473 2400
CHEMBL2314792 2400
CHEMBL461814 2400
CHEMBL572048 2400
CHEMBL2177326 2420
CHEMBL1257302 2430
CHEMBL2380818 2430
CHEMBL1093152 2450
CHEMBL402122 2450
CHEMBL2177324 2470
CHEMBL1923707 2479
CHEMBL125743 2500
CHEMBL1909686 2500
CHEMBL2177478 2500
CHEMBL2370117 2500
CHEMBL2380441 2500
CHEMBL2380456 2500
CHEMBL461603 2500
CHEMBL539397 2500
CHEMBL578410 2500
CHEMBL578410 2500.35
CHEMBL479421 2506
CHEMBL2177325 2510
CHEMBL2177320 2520
CHEMBL81218 2530
CHEMBL206097 2600
CHEMBL2180032 2600
CHEMBL2314779 2600
CHEMBL2314792 2600
CHEMBL2314793 2600
CHEMBL2314793 2600
CHEMBL455679 2600
CHEMBL567654 2600
CHEMBL583178 2600
CHEMBL1099022 2640
CHEMBL597233 2679.17
CHEMBL597233 2680
CHEMBL597233 2680
CHEMBL505154 2682
CHEMBL399862 2690
CHEMBL1084153 2700
CHEMBL218846 2700
CHEMBL2346798 2710
CHEMBL2047897 2750
CHEMBL2177328 2760
CHEMBL1269608 2800
CHEMBL1269608 2800
CHEMBL1760852 2800
CHEMBL1940612 2800
CHEMBL2011989 2800
CHEMBL2019043 2800
CHEMBL2180021 2800
CHEMBL2180023 2800
CHEMBL272320 2800
CHEMBL295996 2800
CHEMBL403241 2800
CHEMBL495087 2800
CHEMBL1952316 2810
CHEMBL2177338 2820
CHEMBL1271192 2830
CHEMBL2346790 2840
CHEMBL2177315 2850
CHEMBL595302 2850
CHEMBL2349492 2864
CHEMBL1097335 2900
CHEMBL2019046 2900
CHEMBL2177488 2900
CHEMBL2380806 2900
CHEMBL2437437 2900
CHEMBL386666 2900
CHEMBL255336 2950
CHEMBL2177334 2980
CHEMBL579169 2990
CHEMBL1090146 3000
CHEMBL1090147 3000
CHEMBL1270985 3000
CHEMBL1645518 3000
CHEMBL1782314 3000
CHEMBL1940612 3000
CHEMBL2019040 3000
CHEMBL2177476 3000
CHEMBL2180035 3000
CHEMBL256676 3000
CHEMBL258350 3000
CHEMBL297486 3000
CHEMBL404860 3000
CHEMBL441187 3000
CHEMBL51304 3000
CHEMBL571728 3000
CHEMBL1208903 3010
CHEMBL1257894 3050
CHEMBL2152907 3083.85
CHEMBL577905 3097.42
CHEMBL1644466 3100
CHEMBL2177477 3100
CHEMBL577905 3100
CHEMBL260722 3120
CHEMBL85379 3180
CHEMBL1760861 3200
CHEMBL2047225 3200
CHEMBL2380439 3200
CHEMBL2380447 3200
CHEMBL2380454 3200
CHEMBL2380459 3200
CHEMBL502 3200
CHEMBL522520 3200
CHEMBL568557 3200
CHEMBL2177334 3210
CHEMBL445960 3233
CHEMBL2177487 3300
CHEMBL2178200 3300
CHEMBL2437444 3300
CHEMBL243796 3300
CHEMBL191100 3350
CHEMBL2346797 3370
CHEMBL1957479 3388.44
CHEMBL1093121 3400
CHEMBL1795873 3400
CHEMBL291784 3400
CHEMBL291784 3400
CHEMBL374512 3400
CHEMBL374512 3400
CHEMBL494015 3400
CHEMBL518543 3400
CHEMBL291784 3440
CHEMBL291784 3440
CHEMBL439671 3440
CHEMBL291784 3443.5
CHEMBL576628 3467.37
CHEMBL1083183 3470
CHEMBL1210356 3470
CHEMBL576628 3470
CHEMBL2180018 3500
CHEMBL239425 3500
CHEMBL377745 3500
CHEMBL399837 3500
CHEMBL2047896 3520
CHEMBL2047901 3530
CHEMBL2347883 3550
CHEMBL1076910 3600
CHEMBL2019047 3600
CHEMBL2177477 3600
CHEMBL227641 3600
CHEMBL291784 3600
CHEMBL2177323 3630
CHEMBL399656 3633
CHEMBL399656 3633
CHEMBL398925 3670
CHEMBL2177327 3690
CHEMBL1093388 3700
CHEMBL1164437 3700
CHEMBL1644464 3700
CHEMBL217068 3700
CHEMBL217068 3700
CHEMBL217068 3700
CHEMBL217068 3700
CHEMBL217068 3700
CHEMBL392564 3700
CHEMBL461607 3700
CHEMBL384678 3710
CHEMBL2177333 3720
CHEMBL252960 3785
CHEMBL1099021 3790
CHEMBL2408784 3790
CHEMBL1909685 3800
CHEMBL211097 3800
CHEMBL211097 3800
CHEMBL239638 3800
CHEMBL239638 3800
CHEMBL253237 3800
CHEMBL344932 3800
CHEMBL1093066 3810
CHEMBL1099023 3810
CHEMBL1952317 3840
CHEMBL2177338 3900
CHEMBL2178200 3900
CHEMBL361977 3900
CHEMBL499686 3999
CHEMBL1088215 4000
CHEMBL1163776 4000
CHEMBL1209418 4000
CHEMBL1934286 4000
CHEMBL1934291 4000
CHEMBL2058778 4000
CHEMBL2177476 4000
CHEMBL2180035 4000
CHEMBL2181984 4000
CHEMBL2380452 4000
CHEMBL2403764 4000
CHEMBL2437436 4000
CHEMBL297910 4000
CHEMBL297913 4000
CHEMBL300657 4000
CHEMBL451218 4000
CHEMBL453705 4000
CHEMBL556529 4000
CHEMBL1258234 4010
CHEMBL2177479 4100
CHEMBL2314779 4100
CHEMBL254626 4100
CHEMBL252547 4131
CHEMBL377324 4180
CHEMBL1084154 4200
CHEMBL1760867 4200
CHEMBL220428 4200
CHEMBL2314780 4200
CHEMBL235754 4200
CHEMBL257091 4200
CHEMBL144630 4210
CHEMBL2443373 4210
CHEMBL2177321 4220
CHEMBL1099025 4240
CHEMBL2443380 4270
CHEMBL2177331 4290
CHEMBL1760864 4300
CHEMBL2180019 4300
CHEMBL2058874 4310
CHEMBL1258575 4316
CHEMBL1087742 4350
CHEMBL1645528 4400
CHEMBL2011995 4400
CHEMBL563114 4427
CHEMBL2047914 4450
CHEMBL1258686 4457
CHEMBL85378 4490
CHEMBL1076902 4500
CHEMBL126142 4500
CHEMBL2177322 4540
CHEMBL1788375 4570
CHEMBL2011987 4600
CHEMBL2169933 4600
CHEMBL231160 4600
CHEMBL399423 4600
CHEMBL522878 4600
CHEMBL541485 4600
CHEMBL201940 4630
CHEMBL312956 4640
CHEMBL2440151 4660
CHEMBL1086716 4670
CHEMBL1276932 4700
CHEMBL1909684 4700
CHEMBL566809 4700
CHEMBL2408761 4705
CHEMBL1092147 4740
CHEMBL605079 4797.33
CHEMBL1080086 4800
CHEMBL1909699 4800
CHEMBL2011985 4800
CHEMBL2177324 4880
CHEMBL2349466 4892
CHEMBL1257774 4900
CHEMBL2011496 4900
CHEMBL2047044 4900
CHEMBL2314791 4900
CHEMBL370185 4925
CHEMBL2059601 4930
CHEMBL2047891 4980
CHEMBL1165583 5000
CHEMBL206557 5000
CHEMBL206557 5000
CHEMBL2178204 5000
CHEMBL2380440 5000
CHEMBL380521 5000
CHEMBL380521 5000
CHEMBL381617 5000
CHEMBL381617 5000
CHEMBL51188 5000
CHEMBL568968 5000
CHEMBL89118 5000
CHEMBL90615 5000
CHEMBL401338 5015
CHEMBL2177327 5060
CHEMBL1278097 5100
CHEMBL1821821 5100
CHEMBL2177315 5100
CHEMBL1092879 5200
CHEMBL1821810 5200
CHEMBL243148 5200
CHEMBL380521 5200
CHEMBL521845 5200
CHEMBL437961 5214
CHEMBL271230 5270
CHEMBL2177319 5280
CHEMBL1770312 5300
CHEMBL2011986 5300
CHEMBL2047036 5300
CHEMBL2177471 5300
CHEMBL235754 5300
CHEMBL271230 5300
CHEMBL566977 5300
CHEMBL559870 5350
CHEMBL2059596 5360
CHEMBL225442 5389
CHEMBL2058868 5390
CHEMBL1276846 5400
CHEMBL1278005 5400
CHEMBL384496 5400
CHEMBL402120 5400
CHEMBL402120 5400
CHEMBL2346789 5410
CHEMBL2181021 5430
CHEMBL1210335 5500
CHEMBL202015 5500
CHEMBL2177312 5500
CHEMBL381617 5500
CHEMBL1923706 5511
CHEMBL1933457 5590
CHEMBL410865 5590
CHEMBL2158258 5600
CHEMBL227758 5600
CHEMBL252189 5600
CHEMBL419949 5600
CHEMBL557127 5600
CHEMBL252755 5614
CHEMBL116438 5700
CHEMBL2011493 5700
CHEMBL235754 5700
CHEMBL494015 5700
CHEMBL1082893 5720
CHEMBL2349489 5738
CHEMBL260634 5740
CHEMBL254273 5750
CHEMBL2011497 5800
CHEMBL2177337 5800
CHEMBL2349464 5840
CHEMBL252262 5890
CHEMBL2011494 5900
CHEMBL2011994 5900
CHEMBL201802 5900
CHEMBL211937 5900
CHEMBL235754 5900
CHEMBL235754 5900
CHEMBL555054 5900
CHEMBL1933459 5950
CHEMBL129451 6000
CHEMBL2011992 6000
CHEMBL2181983 6000
CHEMBL298147 6000
CHEMBL394224 6000
CHEMBL1645526 6100
CHEMBL2177482 6100
CHEMBL239425 6100
CHEMBL2437441 6100
CHEMBL1208934 6200
CHEMBL1760853 6200
CHEMBL1208793 6250
CHEMBL2181982 6260
CHEMBL2349503 6270
CHEMBL1210330 6300
CHEMBL1277921 6300
CHEMBL2380444 6300
CHEMBL2177481 6400
CHEMBL2177328 6410
CHEMBL252756 6461
CHEMBL393501 6500
CHEMBL573378 6500
CHEMBL1762560 6520
CHEMBL2011498 6600
CHEMBL295109 6600
CHEMBL2059613 6660
CHEMBL247595 6700
CHEMBL248056 6700
CHEMBL399113 6700
CHEMBL496451 6700
CHEMBL2058875 6740
CHEMBL2177329 6750
CHEMBL2443370 6780
CHEMBL1258120 6900
CHEMBL1278188 6900
CHEMBL2011990 6900
CHEMBL393559 6900
CHEMBL1087609 6930
CHEMBL1222240 7000
CHEMBL1222240 7000
CHEMBL1795871 7000
CHEMBL2177306 7000
CHEMBL2181980 7000
CHEMBL235854 7000
CHEMBL410555 7000
CHEMBL522924 7000
CHEMBL584963 7000
CHEMBL2177321 7020
CHEMBL501029 7021
CHEMBL1923296 7079
CHEMBL1164540 7100
CHEMBL2177490 7100
CHEMBL291784 7100
CHEMBL568506 7100
CHEMBL2349616 7197
CHEMBL404256 7200
CHEMBL2346799 7230
CHEMBL2011490 7300
CHEMBL1933456 7320
CHEMBL2058872 7380
CHEMBL1933455 7400
CHEMBL2177481 7400
CHEMBL2047898 7420
CHEMBL2177312 7460
CHEMBL239425 7500
CHEMBL2437438 7500
CHEMBL2437443 7500
CHEMBL32823 7500
CHEMBL32823 7500
CHEMBL32823 7500
CHEMBL489052 7500
CHEMBL2058867 7520
CHEMBL2059330 7520
CHEMBL522778 7600
CHEMBL1209057 7700
CHEMBL594656 7860
CHEMBL1210334 7900
CHEMBL2380454 7900
CHEMBL2380458 7900
CHEMBL252962 7950
CHEMBL2058869 7980
CHEMBL567053 7998.34
CHEMBL492248 8000
CHEMBL1088138 8070
CHEMBL1163401 8100
CHEMBL2177314 8200
CHEMBL495087 8200
CHEMBL567653 8200
CHEMBL1762553 8220
CHEMBL2059593 8280
CHEMBL2177314 8300
CHEMBL236850 8300
CHEMBL2437446 8400
CHEMBL453642 8400
CHEMBL1760866 8500
CHEMBL456228 8590
CHEMBL2349500 8661
CHEMBL461602 8700
CHEMBL2059104 8820
CHEMBL1222300 8900
CHEMBL2047231 8900
CHEMBL1762557 8980
CHEMBL2403760 8980
CHEMBL114147 9000
CHEMBL1165427 9000
CHEMBL211499 9000
CHEMBL2370094 9000
CHEMBL1762684 9100
CHEMBL2172802 9100
CHEMBL220896 9100
CHEMBL569390 9200
CHEMBL2347869 9267
CHEMBL2437442 9300
CHEMBL1762552 9330
CHEMBL1257893 9360
CHEMBL137547 9400
CHEMBL1165393 9500
CHEMBL2011993 9500
CHEMBL2177487 9500
CHEMBL2380808 9500
CHEMBL364664 9560
CHEMBL2059624 9600
CHEMBL373255 9704
CHEMBL2346677 9810
CHEMBL1934195 9900
CHEMBL252351 9900
CHEMBL265953 9950
CHEMBL1076907 10000
CHEMBL1076909 10000
CHEMBL1208803 10000
CHEMBL1208803 10000
CHEMBL1208904 10000
CHEMBL1208973 10000
CHEMBL1209168 10000
CHEMBL1644465 10000
CHEMBL1644468 10000
CHEMBL1644469 10000
CHEMBL1645508 10000
CHEMBL1645509 10000
CHEMBL1645510 10000
CHEMBL1645511 10000
CHEMBL1645512 10000
CHEMBL1645513 10000
CHEMBL1645514 10000
CHEMBL1645515 10000
CHEMBL1645516 10000
CHEMBL1645519 10000
CHEMBL1645520 10000
CHEMBL1645521 10000
CHEMBL1645522 10000
CHEMBL1645524 10000
CHEMBL1645525 10000
CHEMBL1645527 10000
CHEMBL1909683 10000
CHEMBL1909687 10000
CHEMBL1909688 10000
CHEMBL1909689 10000
CHEMBL1909690 10000
CHEMBL1909691 10000
CHEMBL1909692 10000
CHEMBL1909693 10000
CHEMBL1909694 10000
CHEMBL1909695 10000
CHEMBL1909696 10000
CHEMBL1909697 10000
CHEMBL1909698 10000
CHEMBL1909700 10000
CHEMBL191123 10000
CHEMBL1921816 10000
CHEMBL1921816 10000
CHEMBL1923159 10000
CHEMBL1923159 10000
CHEMBL1923297 10000
CHEMBL1923297 10000
CHEMBL2011998 10000
CHEMBL2011999 10000
CHEMBL2047036 10000
CHEMBL2047042 10000
CHEMBL2047042 10000
CHEMBL2048055 10000
CHEMBL2048056 10000
CHEMBL208578 10000
CHEMBL208908 10000
CHEMBL208988 10000
CHEMBL209847 10000
CHEMBL210022 10000
CHEMBL210176 10000
CHEMBL210451 10000
CHEMBL211107 10000
CHEMBL211152 10000
CHEMBL211193 10000
CHEMBL211848 10000
CHEMBL212321 10000
CHEMBL212357 10000
CHEMBL212873 10000
CHEMBL212873 10000
CHEMBL213300 10000
CHEMBL213830 10000
CHEMBL213858 10000
CHEMBL2158254 10000
CHEMBL2158254 10000
CHEMBL2158260 10000
CHEMBL2178180 10000
CHEMBL2181012 10000
CHEMBL2181013 10000
CHEMBL2181014 10000
CHEMBL2181016 10000
CHEMBL2181017 10000
CHEMBL2347865 10000
CHEMBL2347866 10000
CHEMBL2347868 10000
CHEMBL2347871 10000
CHEMBL2347878 10000
CHEMBL2347879 10000
CHEMBL2380442 10000
CHEMBL2380443 10000
CHEMBL2380459 10000
CHEMBL2407338 10000
CHEMBL2425616 10000
CHEMBL291426 10000
CHEMBL296166 10000
CHEMBL33417 10000
CHEMBL374055 10000
CHEMBL377625 10000
CHEMBL378516 10000
CHEMBL379100 10000
CHEMBL379100 10000
CHEMBL379824 10000
CHEMBL401319 10000
CHEMBL401320 10000
CHEMBL425424 10000
CHEMBL437496 10000
CHEMBL439148 10000
CHEMBL443160 10000
CHEMBL445021 10000
CHEMBL447563 10000
CHEMBL448501 10000
CHEMBL453479 10000
CHEMBL455292 10000
CHEMBL461606 10000
CHEMBL490304 10000
CHEMBL490305 10000
CHEMBL510737 10000
CHEMBL539396 10000
CHEMBL541484 10000
CHEMBL553653 10000
CHEMBL557096 10000
CHEMBL558760 10000
CHEMBL559358 10000
CHEMBL565297 10000
CHEMBL567893 10000
CHEMBL567893 10000
CHEMBL572771 10000
CHEMBL583136 10000
CHEMBL583302 10000
CHEMBL583496 10000
CHEMBL583701 10000
CHEMBL583702 10000
CHEMBL583915 10000
CHEMBL609295 10000
CHEMBL63677 10000
CHEMBL1083183 10100
CHEMBL1093085 10100
CHEMBL2059100 10100
CHEMBL1782319 10200
CHEMBL2172795 10200
CHEMBL2177480 10200
CHEMBL2059611 10300
CHEMBL390159 10300
CHEMBL1762558 10310
CHEMBL2177341 10400
CHEMBL2059329 10500
CHEMBL2059626 10700
CHEMBL2403763 10780
CHEMBL1086648 10800
CHEMBL50 10820
CHEMBL2314788 10900
CHEMBL1165394 11000
CHEMBL2011991 11000
CHEMBL2059592 11000
CHEMBL2172800 11000
CHEMBL2177471 11000
CHEMBL2181985 11000
CHEMBL2314778 11000
CHEMBL485319 11000
CHEMBL493475 11000
CHEMBL54083 11000
CHEMBL1934197 11100
CHEMBL2047228 11100
CHEMBL1762688 11150
CHEMBL1164690 11200
CHEMBL2177490 11200
CHEMBL1762556 11210
CHEMBL1762689 11290
CHEMBL2177313 11400
CHEMBL1762679 11430
CHEMBL260635 11630
CHEMBL1083394 11680
CHEMBL2437439 11800
CHEMBL1163705 11900
CHEMBL1163845 12000
CHEMBL211194 12000
CHEMBL2177310 12000
CHEMBL291784 12000
CHEMBL522803 12000
CHEMBL1762686 12120
CHEMBL1782321 12200
CHEMBL2181980 12200
CHEMBL471187 12200
CHEMBL28626 12300
CHEMBL259547 12330
CHEMBL216593 12500
CHEMBL2314789 12500
CHEMBL1762554 12560
CHEMBL2172793 12600
CHEMBL1164640 13000
CHEMBL1210336 13000
CHEMBL2177313 13000
CHEMBL2180019 13000
CHEMBL235645 13000
CHEMBL1762681 13410
CHEMBL2019053 13600
CHEMBL2058779 13600
CHEMBL2059605 13600
CHEMBL2047376 14000
CHEMBL2172796 14000
CHEMBL2181978 14000
CHEMBL376277 14000
CHEMBL51779 14000
CHEMBL2169942 14100
CHEMBL1916315 14200
CHEMBL261655 14220
CHEMBL2172794 14300
CHEMBL2019035 14400
CHEMBL1269613 14700
CHEMBL1163400 14900
CHEMBL2172801 14900
CHEMBL238409 15000
CHEMBL266891 15000
CHEMBL376072 15000
CHEMBL378225 15000
CHEMBL399595 15000
CHEMBL467635 15000
CHEMBL89703 15000
CHEMBL1163414 15200
CHEMBL2059594 15200
CHEMBL1165458 15500
CHEMBL2058871 15700
CHEMBL1087736 15730
CHEMBL1762683 15960
CHEMBL237891 16000
CHEMBL2380453 16000
CHEMBL2380461 16000
CHEMBL461660 16000
CHEMBL1762555 16090
CHEMBL1163398 16100
CHEMBL1165492 16100
CHEMBL1165369 16200
CHEMBL602233 16200
CHEMBL1090415 16300
CHEMBL2434994 16600
CHEMBL211432 16900
CHEMBL52545 17000
CHEMBL2169939 17100
CHEMBL1269609 17200
CHEMBL377624 17200
CHEMBL211899 17500
CHEMBL1269610 18000
CHEMBL2177311 18000
CHEMBL2180020 18000
CHEMBL2437454 18000
CHEMBL1085190 18100
CHEMBL464912 18330
CHEMBL401993 18800
CHEMBL1934288 19000
CHEMBL1934290 19000
CHEMBL513842 19000
CHEMBL1098682 19540
CHEMBL2408738 19700
CHEMBL2169930 19800
CHEMBL56002 19998.62
CHEMBL1084135 20000
CHEMBL1270779 20000
CHEMBL1271399 20000
CHEMBL1782317 20000
CHEMBL212681 20000
CHEMBL212681 20000
CHEMBL213301 20000
CHEMBL2370115 20000
CHEMBL2380457 20000
CHEMBL2380459 20000
CHEMBL252548 20000
CHEMBL252549 20000
CHEMBL252754 20000
CHEMBL377624 20000
CHEMBL394850 20000
CHEMBL395084 20000
CHEMBL396338 20000
CHEMBL399749 20000
CHEMBL1762687 20010
CHEMBL213595 20300
CHEMBL565251 20300
CHEMBL1412710 20400
CHEMBL1165722 20600
CHEMBL2172804 20600
CHEMBL2437440 20800
CHEMBL2177485 20900
CHEMBL1782318 21000
CHEMBL2011997 21000
CHEMBL222794 21000
CHEMBL222794 21000
CHEMBL467014 21000
CHEMBL492248 21000
CHEMBL259083 21070
CHEMBL1163407 21400
CHEMBL2059453 21400
CHEMBL491265 21500
CHEMBL565250 21900
CHEMBL1093393 22000
CHEMBL2314778 22000
CHEMBL442238 22000
CHEMBL495292 22000
CHEMBL1087431 22200
CHEMBL2381680 22200
CHEMBL1083184 22400
CHEMBL2019032 22400
CHEMBL2181983 22600
CHEMBL129482 23000
CHEMBL225442 23000
CHEMBL2177489 23100
CHEMBL1165489 23200
CHEMBL2172799 23200
CHEMBL1762678 23260
CHEMBL2437445 23300
CHEMBL1762685 23920
CHEMBL220895 24000
CHEMBL235753 24000
CHEMBL469117 24000
CHEMBL558488 24000
CHEMBL2172803 24300
CHEMBL2169922 24500
CHEMBL1165107 24600
CHEMBL1087432 24900
CHEMBL1163547 25000
CHEMBL221170 25000
CHEMBL222533 25000
CHEMBL2380438 25000
CHEMBL449357 25000
CHEMBL51003 25000
CHEMBL2059606 25400
CHEMBL2181985 25400
CHEMBL1165658 25500
CHEMBL2169937 25600
CHEMBL2347880 25740
CHEMBL1221977 26000
CHEMBL1163421 26100
CHEMBL1163932 26400
CHEMBL2347881 26430
CHEMBL1163422 26600
CHEMBL1165490 26900
CHEMBL2322538 26900
CHEMBL237889 27000
CHEMBL52317 27000
CHEMBL582044 27000
CHEMBL1163420 27100
CHEMBL2408754 27105
CHEMBL2136098 27200
CHEMBL492828 27700
CHEMBL1214217 27850
CHEMBL1165791 27900
CHEMBL129482 28000
CHEMBL237889 28000
CHEMBL301153 28000
CHEMBL49989 28000
CHEMBL1163425 28200
CHEMBL1165491 28400
CHEMBL1782310 28600
CHEMBL393501 29000
CHEMBL393501 29000
CHEMBL1164493 29300
CHEMBL1165534 29300
CHEMBL1214214 29400
CHEMBL2181981 29500
CHEMBL1163427 29600
CHEMBL1096682 29900
CHEMBL1258233 30000
CHEMBL1921816 30000
CHEMBL1923159 30000
CHEMBL1923297 30000
CHEMBL2059102 30000
CHEMBL2322207 30000
CHEMBL2322611 30000
CHEMBL235820 30000
CHEMBL393501 30000
CHEMBL511187 30000
CHEMBL54022 30000
CHEMBL66 30000
CHEMBL78946 30000
CHEMBL2152902 30199.52
CHEMBL1164543 30200
CHEMBL583213 30200
CHEMBL1163426 30400
CHEMBL2031138 30500
CHEMBL453805 30500
CHEMBL2381677 30800
CHEMBL1163433 31200
CHEMBL1164568 31900
CHEMBL2180017 32000
CHEMBL2181998 32000
CHEMBL2380440 32000
CHEMBL2380441 32000
CHEMBL466782 32000
CHEMBL493475 32000
CHEMBL1078442 32200
CHEMBL1165517 32800
CHEMBL2349463 32863
CHEMBL2181979 33000
CHEMBL1163933 33100
CHEMBL2322537 33500
CHEMBL116826 34000
CHEMBL239639 34000
CHEMBL2172798 34100
CHEMBL1782320 34500
CHEMBL252495 34670
CHEMBL2314782 35000
CHEMBL239641 35000
CHEMBL460835 35000
CHEMBL66 35000
CHEMBL237889 36000
CHEMBL2059597 36100
CHEMBL473159 36470
CHEMBL405204 36480
CHEMBL509486 36800
CHEMBL2349610 36830
CHEMBL511390 37000
CHEMBL1214216 37630
CHEMBL448459 38000
CHEMBL582044 38000
CHEMBL582044 38000
CHEMBL582044 38000
CHEMBL582044 38000
CHEMBL582044 38000
CHEMBL582044 38000
CHEMBL28 38500
CHEMBL1163423 39100
CHEMBL455667 39200
CHEMBL2169938 39400
CHEMBL2381578 39400
CHEMBL2031139 40000
CHEMBL220396 40000
CHEMBL2370074 40000
CHEMBL2380459 40000
CHEMBL2380459 40000
CHEMBL2380822 40000
CHEMBL263333 40000
CHEMBL406089 40000
CHEMBL49971 40000
CHEMBL1210339 41000
CHEMBL162970 41000
CHEMBL52961 41000
CHEMBL2347369 41200
CHEMBL2365642 41200
CHEMBL2437452 41400
CHEMBL324122 42000
CHEMBL53919 42000
CHEMBL1214215 42460
CHEMBL1214158 42820
CHEMBL1257775 42880
CHEMBL2314781 43000
CHEMBL1210337 44000
CHEMBL1214157 44250
CHEMBL1164644 44700
CHEMBL265158 45000
CHEMBL585120 45000
CHEMBL78946 45000
CHEMBL1214218 45250
CHEMBL2058780 45600
CHEMBL237891 46000
CHEMBL402373 46000
CHEMBL2169943 46500
CHEMBL1934285 47000
CHEMBL52174 47000
CHEMBL53648 47000
CHEMBL464913 47090
CHEMBL2381580 47500
CHEMBL297739 48000
CHEMBL1164691 48100
CHEMBL1164332 50000
CHEMBL1210338 50000
CHEMBL1269611 50000
CHEMBL1269615 50000
CHEMBL1269866 50000
CHEMBL1270082 50000
CHEMBL1271294 50000
CHEMBL1504056 50000
CHEMBL1782312 50000
CHEMBL2058873 50000
CHEMBL2407493 50000
CHEMBL48843 50000
CHEMBL53024 50000
CHEMBL569427 50000
CHEMBL2169946 50700
CHEMBL396830 51000
CHEMBL2169947 53300
CHEMBL1164959 53900
CHEMBL1221454 54000
CHEMBL2172797 54000
CHEMBL1760730 55000
CHEMBL300665 56000
CHEMBL1934287 57000
CHEMBL2322541 58900
CHEMBL1222140 59000
CHEMBL2169944 59000
CHEMBL464006 59400
CHEMBL2169924 59900
CHEMBL2370075 60000
CHEMBL468168 60000
CHEMBL463145 60600
CHEMBL271231 62000
CHEMBL1164462 63000
CHEMBL567341 63095.73
CHEMBL2322830 63300
CHEMBL2322539 63900
CHEMBL1760863 66000
CHEMBL461867 69000
CHEMBL2169923 70000
CHEMBL1083498 70500
CHEMBL1222142 72000
CHEMBL2381676 72400
CHEMBL2346803 73700
CHEMBL2381579 74900
CHEMBL1222367 75000
CHEMBL237891 77000
CHEMBL2322535 77100
CHEMBL568967 78000
CHEMBL397162 79000
CHEMBL2058870 80000
CHEMBL1163698 81800
CHEMBL1165416 82000
CHEMBL397162 82000
CHEMBL1222031 83000
CHEMBL2181978 83700
CHEMBL2381678 84900
CHEMBL2159662 85000
CHEMBL2181979 85700
CHEMBL2322536 85700
CHEMBL236777 86000
CHEMBL1222368 87000
CHEMBL81518 89000
CHEMBL1163895 90000
CHEMBL1782316 90000
CHEMBL137131 91000
CHEMBL1791019 91000
CHEMBL185920 91000
CHEMBL235754 91000
CHEMBL334591 91000
CHEMBL341944 91000
CHEMBL343563 91000
CHEMBL392662 91000
CHEMBL453805 91800
CHEMBL1163540 93000
CHEMBL221118 94000
CHEMBL301944 94000
CHEMBL50827 94000
CHEMBL1222301 95000
CHEMBL1163545 98000
CHEMBL396830 99000
CHEMBL2177486 99300
CHEMBL1083529 100000
CHEMBL1086647 100000
CHEMBL1089043 100000
CHEMBL1090060 100000
CHEMBL1092153 100000
CHEMBL1163218 100000
CHEMBL1163230 100000
CHEMBL1163234 100000
CHEMBL1163250 100000
CHEMBL1163251 100000
CHEMBL1163299 100000
CHEMBL1163648 100000
CHEMBL1163649 100000
CHEMBL1163651 100000
CHEMBL1163652 100000
CHEMBL1163658 100000
CHEMBL1163660 100000
CHEMBL1163699 100000
CHEMBL1163700 100000
CHEMBL1163703 100000
CHEMBL1163704 100000
CHEMBL1163707 100000
CHEMBL1163953 100000
CHEMBL1164095 100000
CHEMBL1164096 100000
CHEMBL1164127 100000
CHEMBL1164128 100000
CHEMBL1164238 100000
CHEMBL1164239 100000
CHEMBL1164306 100000
CHEMBL1164330 100000
CHEMBL1164331 100000
CHEMBL1164362 100000
CHEMBL1164363 100000
CHEMBL1164397 100000
CHEMBL1164405 100000
CHEMBL1164406 100000
CHEMBL1164435 100000
CHEMBL1164464 100000
CHEMBL1164610 100000
CHEMBL1164617 100000
CHEMBL1164642 100000
CHEMBL1164697 100000
CHEMBL1164743 100000
CHEMBL1164837 100000
CHEMBL1164841 100000
CHEMBL1164960 100000
CHEMBL1164972 100000
CHEMBL1165057 100000
CHEMBL1165064 100000
CHEMBL1165196 100000
CHEMBL1165197 100000
CHEMBL1165202 100000
CHEMBL1165270 100000
CHEMBL1165279 100000
CHEMBL1165280 100000
CHEMBL1165356 100000
CHEMBL1165364 100000
CHEMBL1165526 100000
CHEMBL1165549 100000
CHEMBL1165731 100000
CHEMBL1165812 100000
CHEMBL1165814 100000
CHEMBL1165815 100000
CHEMBL1203968 100000
CHEMBL1546 100000
CHEMBL1760862 100000
CHEMBL1782309 100000
CHEMBL1782313 100000
CHEMBL1782315 100000
CHEMBL1790741 100000
CHEMBL2059103 100000
CHEMBL209055 100000
CHEMBL2159660 100000
CHEMBL2159661 100000
CHEMBL2180017 100000
CHEMBL220346 100000
CHEMBL2322533 100000
CHEMBL2322534 100000
CHEMBL2322542 100000
CHEMBL2322829 100000
CHEMBL2322831 100000
CHEMBL2322832 100000
CHEMBL2370096 100000
CHEMBL2380439 100000
CHEMBL2381576 100000
CHEMBL264296 100000
CHEMBL299351 100000
CHEMBL326488 100000
CHEMBL327545 100000
CHEMBL332713 100000
CHEMBL374512 100000
CHEMBL493274 100000
CHEMBL493474 100000
CHEMBL495086 100000
CHEMBL50313 100000
CHEMBL517746 100000
CHEMBL521824 100000
CHEMBL89438 100000
CHEMBL2322540 101000
CHEMBL1770313 101200
CHEMBL2169936 103000
CHEMBL1770315 103500
CHEMBL1163828 104000
CHEMBL1934196 104900
CHEMBL461866 110000
CHEMBL2181998 114000
CHEMBL2169916 116000
CHEMBL1782311 118000
CHEMBL2169940 119000
CHEMBL437918 119000
CHEMBL2381573 120000
CHEMBL396830 120000
CHEMBL2172792 130000
CHEMBL236777 130000
CHEMBL298126 130000
CHEMBL2437449 132000
CHEMBL1164756 135000
CHEMBL1719948 135900
CHEMBL2315715 136150
CHEMBL2346794 137100
CHEMBL1258803 137800
CHEMBL238087 140000
CHEMBL433080 140000
CHEMBL53668 140000
CHEMBL1770314 146100
CHEMBL237888 150000
CHEMBL2425615 150000
CHEMBL89773 150000
CHEMBL1165384 151800
CHEMBL1164757 155000
CHEMBL2169926 157000
CHEMBL127911 160000
CHEMBL2303749 160000
CHEMBL1164484 163000
CHEMBL2169945 165000
CHEMBL1222366 168000
CHEMBL237888 171000
CHEMBL237888 180000
CHEMBL2346792 184900
CHEMBL589100 185600
CHEMBL235753 190000
CHEMBL238087 190000
CHEMBL387984 190000
CHEMBL1221978 193000
CHEMBL1222139 194000
CHEMBL2169925 200000
CHEMBL2169941 200000
CHEMBL2370091 200000
CHEMBL2370095 200000
CHEMBL2370123 200000
CHEMBL2381572 200000
CHEMBL2381574 200000
CHEMBL2381575 200000
CHEMBL2381577 200000
CHEMBL2381581 200000
CHEMBL2381675 200000
CHEMBL2381679 200000
CHEMBL2381681 200000
CHEMBL2381682 200000
CHEMBL2437447 200000
CHEMBL2437448 200000
CHEMBL2437450 200000
CHEMBL2437451 200000
CHEMBL2437453 200000
CHEMBL2437455 200000
CHEMBL2437456 200000
CHEMBL266203 200000
CHEMBL298141 200000
CHEMBL405443 200000
CHEMBL405808 200000
CHEMBL410405 200000
CHEMBL411367 200000
CHEMBL413728 200000
CHEMBL420418 200000
CHEMBL426153 200000
CHEMBL427580 200000
CHEMBL437425 200000
CHEMBL440612 200000
CHEMBL49711 200000
CHEMBL52225 200000
CHEMBL568966 200000
CHEMBL589416 203300
CHEMBL592382 203300
CHEMBL568966 210000
CHEMBL511383 217000
CHEMBL467636 219000
CHEMBL508648 219700
CHEMBL237888 220000
CHEMBL237888 220000
CHEMBL1221453 235000
CHEMBL1934284 240000
CHEMBL2181997 242000
CHEMBL1222238 243000
CHEMBL448060 244200
CHEMBL448060 244200
CHEMBL1222235 246000
CHEMBL1222033 249000
CHEMBL2346795 250000
CHEMBL487288 250000
CHEMBL487493 250000
CHEMBL488104 250000
CHEMBL489368 250000
CHEMBL490184 250000
CHEMBL505405 250000
CHEMBL519079 250000
CHEMBL521384 250000
CHEMBL521590 250000
CHEMBL569654 250000
CHEMBL1165724 253000
CHEMBL2380805 263800
CHEMBL1222365 264000
CHEMBL1222239 270000
CHEMBL363539 283900
CHEMBL435747 310000
CHEMBL435747 310000
CHEMBL465988 317000
CHEMBL2322833 323000
CHEMBL1222032 325000
CHEMBL189197 338000
CHEMBL2346793 339700
CHEMBL1221421 340000
CHEMBL307341 345100
CHEMBL510120 359200
CHEMBL1222297 375000
CHEMBL1821800 400000
CHEMBL451360 400000
CHEMBL502689 412900
CHEMBL1222030 426000
CHEMBL1222237 440000
CHEMBL500034 443600
CHEMBL1222029 444000
CHEMBL1821799 460000
CHEMBL235763 480000
CHEMBL1163263 500000
CHEMBL1163708 500000
CHEMBL1163712 500000
CHEMBL1163846 500000
CHEMBL1164009 500000
CHEMBL1164242 500000
CHEMBL1164314 500000
CHEMBL1164329 500000
CHEMBL1164333 500000
CHEMBL1164432 500000
CHEMBL1164433 500000
CHEMBL1164434 500000
CHEMBL1164946 500000
CHEMBL1173444 500000
CHEMBL1192 500000
CHEMBL140796 500000
CHEMBL156692 500000
CHEMBL1631595 500000
CHEMBL164660 500000
CHEMBL1710181 500000
CHEMBL1928409 500000
CHEMBL1934068 500000
CHEMBL1934069 500000
CHEMBL1934070 500000
CHEMBL1934071 500000
CHEMBL1934198 500000
CHEMBL201152 500000
CHEMBL24171 500000
CHEMBL242711 500000
CHEMBL244743 500000
CHEMBL256162 500000
CHEMBL256581 500000
CHEMBL303846 500000
CHEMBL325864 500000
CHEMBL350475 500000
CHEMBL403087 500000
CHEMBL416 500000
CHEMBL442813 500000
CHEMBL454060 500000
CHEMBL481657 500000
CHEMBL481658 500000
CHEMBL49732 500000
CHEMBL503137 500000
CHEMBL51628 500000
CHEMBL52229 500000
CHEMBL53569 500000
CHEMBL6466 500000
CHEMBL71358 500000
CHEMBL2169931 502000
CHEMBL1222141 516000
CHEMBL1821798 562000
CHEMBL467216 570000
CHEMBL444170 600000
CHEMBL446536 600000
CHEMBL466383 600000
CHEMBL467003 600000
CHEMBL2169932 614000
CHEMBL2169927 619000
CHEMBL2346791 638600
CHEMBL1222236 695000
CHEMBL269158 731000
CHEMBL1221922 770000
CHEMBL1221925 776000
CHEMBL61236 800000
CHEMBL1221979 827000
CHEMBL1221923 862000
CHEMBL1221921 928000
CHEMBL1164618 1000000
CHEMBL1222143 1000000
CHEMBL1222298 1000000
CHEMBL1222299 1000000
CHEMBL1221924 1008000
CHEMBL2181988 1100000
CHEMBL2169934 1114000
CHEMBL1221976 1403000
CHEMBL452751 1432000
CHEMBL512297 1600000
CHEMBL2169935 1848000
CHEMBL2169928 2000000
CHEMBL2169929 2000000
CHEMBL219680 2000000
CHEMBL61236 2000000
CHEMBL62083 2000000
CHEMBL235825 2490000
CHEMBL1222034 2854000
CHEMBL1934194 3442000
CHEMBL466025 22000000
